# Supplementary material for: Metabolic syndrome predictive modelling in Bangladesh applying machine learning approach
Source: PLoS One. 2024 Sep 5;19(9):e0309869. doi: 10.1371/journal.pone.0309869 (PMC11376561; doi:10.1371/journal.pone.0309869)
Supplement: S1 Data — (ZIP) [file pone.0309869.s001.zip]

Archive with 2 entries (2 files):
- Data and Python file/Metabolic Syndrome Coding .ipynb
- Data and Python file/MetS Data.csv
