# Supplementary material for: Metabolic syndrome predictive modelling in Bangladesh applying machine learning approach
Source: PLoS One. 2024 Sep 5;19(9):e0309869. doi: 10.1371/journal.pone.0309869 (PMC11376561; doi:10.1371/journal.pone.0309869)
Supplement: S1 Data — (ZIP) [file pone.0309869.s001.zip › Data and Python file/Metabolic Syndrome Coding .ipynb]

# %% [markdown]
# Import Libraries

# %% [code]
import pandas as pd
from sklearn.datasets import load_digits
import numpy as np
import seaborn as sb
import matplotlib.pyplot as plt
import matplotlib.colors as colors
from sklearn.model_selection import train_test_split
from sklearn import ensemble
from sklearn.ensemble import RandomForestClassifier
from sklearn.svm import SVC
from sklearn.model_selection import GridSearchCV
from sklearn.metrics import confusion_matrix
from sklearn.metrics import accuracy_score
import xgboost as xgb
from sklearn.metrics import roc_curve,roc_auc_score
from sklearn.model_selection import GridSearchCV
from sklearn.neighbors import KNeighborsClassifier
from sklearn.linear_model import LogisticRegression
from sklearn import preprocessing
from sklearn.naive_bayes import GaussianNB
from sklearn.tree import plot_tree
from sklearn.feature_selection import SelectKBest
from sklearn.feature_selection import chi2
from sklearn.ensemble import ExtraTreesClassifier
from sklearn.metrics import classification_report
from sklearn.ensemble import RandomForestClassifier

# %% [markdown]
# Import dataset

# %% [code]
df=pd.read_csv('C:/Users/Asus/OneDrive/Desktop/Project/MetS.csv')
df.head(10)

# %% [markdown]
# Data Preprocessing

# %% [code]
X=df.iloc[:,:-1]
y=df['having metabolic disease'] 

# %% [markdown]
# Feature Selection

# %% [code]
orf=SelectKBest(score_func=chi2,k='all')
of=orf.fit(X,y)
df_score=pd.DataFrame(of.scores_,columns=['scores'])
dfcolumns=pd.DataFrame(X.columns)
fr=pd.concat([dfcolumns,df_score],axis=1)
fr.columns=['Features','Scores']
fr.nlargest(10,'Scores')

# %% [code]
chi_score=chi2(X,y)
chi_score

# %% [code]
chi_values=pd.Series(chi_score[0],index=X.columns)
chi_values.sort_values(ascending=False,inplace=True)
chi_values.plot(kind='barh')
plt.show()

# %% [code]
X_train, X_test, y_train, y_test=train_test_split(X,y,test_size=0.3,random_state=42)

# %% [code]
from sklearn import tree
dt_clf=tree.DecisionTreeClassifier(max_depth=5)
dt_clf.fit(X_train,y_train)
dt_clf.score(X_test,y_test)
y_pred=dt_clf.predict(X_test)
dt_clf.score(X_test,y_test)

# %% [code]
fi_dt=pd.Series(dt_clf.feature_importances_,index=X.columns)
fi_dt.nlargest(10).plot(kind='barh')
plt.show()

# %% [code]
from sklearn.ensemble import RandomForestClassifier
from sklearn.model_selection import GridSearchCV

params_to_test = {
    'n_estimators':[40,50,60],
    'max_depth':[6,7,8]
}

#here you can put any parameter you want at every run, like random_state or verbosity
rf_model = RandomForestClassifier(random_state=42)
#here you specify the CV parameters, number of folds, numberof cores to use...
grid_search = GridSearchCV(rf_model, param_grid=params_to_test, cv=10, scoring='f1_macro', n_jobs=4)

grid_search.fit(X_train, y_train)

best_params = grid_search.best_params_ 

#best_params is a dict you can pass directly to train a model with optimal settings 
best_model = RandomForestClassifier(**best_params)
best_model

# %% [code]
rf_clf=ensemble.RandomForestClassifier(max_depth=7,n_estimators=50)
rf_clf.fit(X_train,y_train)
rf_clf.score(X_test,y_test)

# %% [code]
fi_rf=pd.Series(rf_clf.feature_importances_,index=X_train.columns)
fi_rf.nlargest(10).plot(kind='barh')
plt.show()

# %% [markdown]
# Data Preprocessing

# %% [code]


# %% [code]
x=df.values
x=df.loc[ :,['age cat','SBP at risk','WHtR at risk','FBG at risk','WC at risk','DBP at risk','HC at risk','marital status','TGs at risk','residence']]
y=df.loc[ :,['having metabolic disease']]

# %% [code]
x_train, x_test, y_train, y_test=train_test_split(x,y,test_size=0.3,random_state=42)

# %% [markdown]
# Decision Tree

# %% [code]
from sklearn import tree
dt_clf=tree.DecisionTreeClassifier(max_depth=5)
dt_clf.fit(x_train,y_train)
dt_clf.score(x_test,y_test)
y_pred=dt_clf.predict(x_test)
dt_clf.score(x_test,y_test)

# %% [code]
y_pred=dt_clf.predict(x_test)
cm=confusion_matrix(y_test,y_pred)
sb.heatmap(cm,cmap="Greens",annot=True)
plt.show()
cm

# %% [markdown]
# Random Forest

# %% [code]
from sklearn.ensemble import RandomForestClassifier
from sklearn.model_selection import GridSearchCV

params_to_test = {
    'n_estimators':[40,50,60],
    'max_depth':[8,9,10]
}

#here you can put any parameter you want at every run, like random_state or verbosity
rf_model = RandomForestClassifier(random_state=42)
#here you specify the CV parameters, number of folds, numberof cores to use...
grid_search = GridSearchCV(rf_model, param_grid=params_to_test, cv=10, scoring='f1_macro', n_jobs=4)

grid_search.fit(x_train, y_train)

best_params = grid_search.best_params_ 

#best_params is a dict you can pass directly to train a model with optimal settings 
best_model = RandomForestClassifier(**best_params)
best_model

# %% [code]
rf_clf=ensemble.RandomForestClassifier(max_depth=8,n_estimators=40)
rf_clf.fit(x_train,y_train)
rf_clf.score(x_test,y_test)

# %% [code]
y_pred=rf_clf.predict(x_test)
cm1=confusion_matrix(y_test,y_pred)
sb.heatmap(cm1,cmap="Blues",annot=True)
plt.show()
cm1

# %% [markdown]
# Support Vector Machine

# %% [code]
svm_clf=SVC(probability=True,kernel='rbf',random_state=42)
svm_clf.fit(x_train,y_train)
svm_clf.score(x_test,y_test)

# %% [code]
y_pred=svm_clf.predict(x_test)
cm2=confusion_matrix(y_test,y_pred)
sb.heatmap(cm2,cmap="Reds",annot=True)
plt.show()
cm2

# %% [markdown]
# XGBoost

# %% [code]
model_xgboost= xgb.XGBClassifier(learning_rate=0.1,
                                      max_depth=2,
                                      n_estimators=1000,
                                      subsample=0.5,
                                      colsample_bytree=0.5,
                                      eval_metric='auc',
                                      verbosity=1)
eval_set = [(x_test, y_test)]

model_xgboost.fit(x_train,
                  y_train,
                  early_stopping_rounds=10,
                  eval_set=eval_set,
                  verbose=True)

# %% [code]
y_train_pred = model_xgboost.predict_proba(x_train)[:,1]
y_test_pred = model_xgboost.predict_proba(x_test)[:,1]

print("AUC Train: {:.4f}\nAUC Valid: {:.4f}".format(roc_auc_score(y_train, y_train_pred),
                                                    roc_auc_score(y_test, y_test_pred)))

# %% [code]
learning_rate_list = [0.1, 0.2, 0.3]
max_depth_list = [2, 3, 4]
n_estimators_list = [1000, 2000, 3000]

params_dict = {"learning_rate": learning_rate_list,
               "max_depth": max_depth_list,
               "n_estimators": n_estimators_list}

num_combinations = 1
for v in params_dict.values(): num_combinations *= len(v) 

print(num_combinations)
params_dict

# %% [code]
def my_roc_auc_score(model, x, y): return roc_auc_score(y, model.predict_proba(x)[:,1])

model_xgboost_hp = GridSearchCV(estimator=xgb.XGBClassifier(subsample=0.5,
                                                                colsample_bytree=0.5,
                                                                eval_metric='auc',
                                                                use_label_encoder=False),
                                param_grid=params_dict,
                                cv=2,
                                scoring=my_roc_auc_score,
                                return_train_score=True,
                                verbose=4)

model_xgboost_hp.fit(x, y)

# %% [code]
df_cv_results = pd.DataFrame(model_xgboost_hp.cv_results_)
df_cv_results = df_cv_results[['rank_test_score','mean_test_score','mean_train_score',
                               'param_learning_rate', 'param_max_depth', 'param_n_estimators']]
df_cv_results.sort_values(by='rank_test_score', inplace=True)
df_cv_results

# %% [code]
# First sort by number of estimators as that would be x-axis
df_cv_results.sort_values(by='param_n_estimators', inplace=True)
# Find values of AUC for learning rate of 0.05 and different values of depth
lr_d2 = df_cv_results.loc[(df_cv_results['param_learning_rate']==0.05) & (df_cv_results['param_max_depth']==2),:]
lr_d3 = df_cv_results.loc[(df_cv_results['param_learning_rate']==0.05) & (df_cv_results['param_max_depth']==3),:]
lr_d5 = df_cv_results.loc[(df_cv_results['param_learning_rate']==0.05) & (df_cv_results['param_max_depth']==5),:]
lr_d7 = df_cv_results.loc[(df_cv_results['param_learning_rate']==0.05) & (df_cv_results['param_max_depth']==7),:]
# Let us plot now
fig, ax = plt.subplots(figsize=(10,5))
lr_d2.plot(x='param_n_estimators', y='mean_test_score', label='Depth=2', ax=ax)
lr_d3.plot(x='param_n_estimators', y='mean_test_score', label='Depth=3', ax=ax)
lr_d5.plot(x='param_n_estimators', y='mean_test_score', label='Depth=5', ax=ax)
lr_d7.plot(x='param_n_estimators', y='mean_test_score', label='Depth=7', ax=ax)
plt.ylabel('Mean Validation AUC')
plt.title('Performance wrt # of Trees and Depth')

# %% [code]
# First sort by learning rate as that would be x-axis
df_cv_results.sort_values(by='param_learning_rate', inplace=True)
# Find values of AUC for learning rate of 0.05 and different values of depth
lr_t3k_d2 = df_cv_results.loc[(df_cv_results['param_n_estimators']==1000) & (df_cv_results['param_max_depth']==2),:]
# Let us plot now
fig, ax = plt.subplots(figsize=(10,5))
lr_t3k_d2.plot(x='param_learning_rate', y='mean_test_score', label='Depth=2, Trees=1000', ax=ax)
plt.ylabel('Mean Validation AUC')
plt.title('Performance wrt learning rate')

# %% [code]
model_xgboost_fin = xgb.XGBClassifier(learning_rate=0.5,
                                          max_depth=2,
                                          n_estimators=2000,
                                          subsample=0.25,
                                          colsample_bytree=0.5,
                                          eval_metric='auc',
                                          verbosity=1,
                                          use_label_encoder=False)

eval_set = [(x_train, y_train),(x_test, y_test)]

model_xgboost_fin.fit(x_train,
                  y_train,
                  early_stopping_rounds=20,
                  eval_set=eval_set,
                  verbose=True)

# %% [code]
y_train_pred = model_xgboost_fin.predict_proba(x_train)[:,1]
y_test_pred = model_xgboost_fin.predict_proba(x_test)[:,1]

print("AUC Train: {:.2f}\nAUC Valid: {:.2f}".format(roc_auc_score(y_train, y_train_pred),
                                                    roc_auc_score(y_test, y_test_pred)))

# %% [code]
evaluation_results = model_xgboost_fin.evals_result()

# Index into each key to find AUC values for training and validation data after each tree
train_auc_tree = evaluation_results['validation_0']['auc']
valid_auc_tree = evaluation_results['validation_1']['auc']


# Plotting Section
plt.figure(figsize=(15,5))

plt.plot(train_auc_tree, label='Train')
plt.plot(valid_auc_tree, label='valid')

plt.title("Train and validation AUC as number of trees increase")
plt.xlabel("Trees")
plt.ylabel("AUC")
plt.legend(loc='lower right')
plt.show()

# %% [code]
model_xgboost_fin.score(x_test,y_test)

# %% [code]
y_pred=model_xgboost_fin.predict(x_test)
cm3=confusion_matrix(y_test,y_pred)
sb.heatmap(cm3,annot=True)
cm3

# %% [markdown]
# KNN

# %% [code]
knn=KNeighborsClassifier(n_neighbors=10)
knn.fit(x_train,y_train)
knn.score(x_test,y_test)

# %% [code]
y_pred=knn.predict(x_test)
cm4=confusion_matrix(y_test,y_pred)
sb.heatmap(cm4,cmap="Reds",annot=True)
plt.show()
cm4

# %% [markdown]
# Logistic Regression

# %% [code]
lr=LogisticRegression()
lr.fit(x_train,y_train)
lr.score(x_test,y_test)

# %% [code]
y_pred=lr.predict(x_test)
cm5=confusion_matrix(y_test,y_pred)
sb.heatmap(cm5,cmap="Reds",annot=True)
plt.show()
cm5

# %% [markdown]
# Evaluation of Classifiers

# %% [code]
names=['Decision Tree','Random Forest','Support Vector Machine','XGBoost','K-Nearest Neighbors','Logistic Regression']
classifiers=[dt_clf,rf_clf,svm_clf,model_xgboost,knn,lr]
scores=[]
for name, clf in zip(names,classifiers):
    clf.fit(x_train,y_train)
    score=clf.score(x_test,y_test)
    scores.append(score)
scores

# %% [code]
df_clf=pd.DataFrame()
df_clf['name']=names
df_clf['scores']=scores
df_clf

# %% [code]
sb.set(style='whitegrid')
plot=sb.barplot(y='name',x='scores',data=df_clf)

# %% [markdown]
# Prediction Probability of Classifiers

# %% [code]
r_probs=[0 for _ in range(len(y_test))]
dt_probs=dt_clf.predict_proba(x_test)
rf_probs=rf_clf.predict_proba(x_test)
svm_probs=svm_clf.predict_proba(x_test)
xgb_probs=model_xgboost.predict_proba(x_test)
knn_probs=knn.predict_proba(x_test)
lr_probs=lr.predict_proba(x_test)

# %% [code]
dt_probs=dt_probs[:, 1]
rf_probs=rf_probs[:, 1]
svm_probs=svm_probs[:, 1]
xgb_probs=xgb_probs[:, 1]
knn_probs=knn_probs[:, 1]
lr_probs=lr_probs[:, 1]

# %% [markdown]
# Compute AUROC values

# %% [code]
r_auc=roc_auc_score(y_test,r_probs)
dt_auc=roc_auc_score(y_test,dt_probs)
rf_auc=roc_auc_score(y_test,rf_probs)
svm_auc=roc_auc_score(y_test,svm_probs)
xgb_auc=roc_auc_score(y_test,xgb_probs)
knn_auc=roc_auc_score(y_test,knn_probs)
lr_auc=roc_auc_score(y_test,lr_probs)

# %% [code]
print('Random prediction: AUROC= %.3f'%(r_auc))
print('Decision Tree: AUROC= %.3f'%(dt_auc))
print('Random Forest: AUROC= %.3f'%(rf_auc))
print('Support Vector Machine: AUROC= %.3f'%(svm_auc))
print('XGBoost: AUROC= %.3f'%(xgb_auc))
print('KNN: AUROC= %.3f'%(knn_auc))
print('Logistic Regression: AUROC= %.3f'%(lr_auc))

# %% [markdown]
# Calculate ROC Curve

# %% [code]
r_fpr,r_tpr,_= roc_curve(y_test,r_probs)
dt_fpr,dt_tpr,_= roc_curve(y_test,dt_probs)
rf_fpr,rf_tpr,_= roc_curve(y_test,rf_probs)
svm_fpr,svm_tpr,_= roc_curve(y_test,svm_probs)
xgb_fpr,xgb_tpr,_= roc_curve(y_test,xgb_probs)
knn_fpr,knn_tpr,_= roc_curve(y_test,knn_probs)
lr_fpr,lr_tpr,_= roc_curve(y_test,lr_probs)

# %% [markdown]
# Plot the ROC Curve

# %% [code]
plt.figure(figsize=(15,10))

plt.plot(r_fpr,r_tpr,label='Random Prediction: AUROC= %.3f'% r_auc)
plt.plot(dt_fpr,dt_tpr,label='Decision Tree: AUROC= %.3f'% dt_auc)
plt.plot(rf_fpr,rf_tpr,label='Random Forest: AUROC= %.3f'% rf_auc)
plt.plot(svm_fpr,svm_tpr,label='Support Vector Machine: AUROC= %.3f'% svm_auc)
plt.plot(xgb_fpr,xgb_tpr,label='XGBoost: AUROC= %.3f'% xgb_auc)
plt.plot(knn_fpr,knn_tpr,label='KNN: AUROC= %.3f'% knn_auc)
plt.plot(lr_fpr,lr_tpr,label='Logistic Regression: AUROC= %.3f'% lr_auc)

plt.title('ROC Plot')
plt.xlabel('False Positive Rate')
plt.ylabel('True Positive Rate')
plt.legend()
plt.show()

# %% [code]
print(classification_report(y_test,y_pred))

# %% [code]
