# Supplementary material for: Metabolic syndrome predictive modelling in Bangladesh applying machine learning approach
Source: PLoS One. 2024 Sep 5;19(9):e0309869. doi: 10.1371/journal.pone.0309869 (PMC11376561; doi:10.1371/journal.pone.0309869)
Supplement: S1 Data — (ZIP) [file pone.0309869.s001.zip › Data and Python file/MetS Data.csv]

residence	sex	age cat	marital status	smoking	alcohol	using extra salt	SBP at risk	DBP at risk	BMI at risk	WC at risk	HC at risk	WHtR at risk	FBG at risk	TGs at risk	HDL at risk	having metabolic disease
0	0	0	1	1	1	0	1	1	1	1	1	1	1	1	0	1
0	0	2	1	1	1	0	1	1	1	1	0	0	1	1	0	0
1	0	1	1	1	1	0	1	1	1	1	1	1	1	1	0	1
1	0	1	1	1	1	0	1	1	1	1	0	1	1	1	1	1
1	0	1	1	1	1	0	1	0	1	1	1	0	1	0	0	1
1	0	1	1	1	1	0	1	0	1	1	1	1	1	1	1	1
1	0	2	1	1	1	0	0	0	1	1	1	1	1	1	1	0
1	0	1	1	1	1	0	1	1	1	1	1	1	1	0	1	1
1	0	2	1	1	1	0	0	0	1	1	1	1	1	1	1	0
1	0	1	1	1	1	0	0	0	1	1	0	0	1	1	1	0
1	0	1	1	1	1	0	1	0	1	1	1	1	1	1	0	0
1	0	3	4	1	1	0	1	0	1	1	0	0	1	0	0	0
1	0	2	1	1	1	0	1	1	1	1	0	1	1	0	1	1
1	0	0	1	1	1	0	1	0	1	1	1	1	1	1	1	1
1	0	0	1	1	1	0	0	0	1	1	1	1	1	1	1	1
1	0	1	1	1	1	0	1	0	1	1	1	1	1	1	1	1
1	0	1	1	1	1	0	1	1	1	1	1	1	1	1	0	1
1	0	1	1	1	1	0	1	1	1	1	0	1	1	1	1	1
1	0	1	1	1	1	0	1	0	1	1	1	1	1	1	0	0
1	0	1	1	1	1	0	1	0	1	1	1	1	1	1	1	1
1	0	3	4	1	1	0	0	0	1	0	0	0	1	1	1	0
1	0	2	1	1	1	0	1	1	1	1	1	1	1	1	0	1
1	0	1	1	1	1	1	0	0	1	1	0	0	0	0	0	0
1	0	1	1	1	1	0	1	1	1	1	0	1	1	1	1	1
1	0	2	1	1	1	0	0	0	1	1	1	1	1	1	1	0
0	0	1	1	1	1	1	0	0	1	0	0	0	1	1	1	1
0	0	2	1	1	1	0	0	0	0	0	0	0	1	1	0	0
0	0	2	1	1	1	1	1	0	1	1	0	0	1	1	1	1
0	0	2	1	1	1	0	1	1	1	1	0	1	1	1	1	1
0	0	2	1	1	1	0	1	1	1	1	0	0	1	1	1	1
0	0	2	1	1	1	1	0	0	1	1	0	0	0	1	0	0
0	0	1	1	1	1	0	0	0	1	1	1	1	1	1	0	0
0	0	2	1	1	1	0	0	0	1	1	0	1	1	1	1	0
0	0	1	1	1	1	1	1	1	1	1	1	1	1	1	1	1
1	0	1	1	1	1	1	1	1	1	1	1	1	0	1	1	1
0	0	0	1	1	1	0	1	1	1	1	1	1	1	1	1	1
1	0	2	1	1	1	0	0	0	1	1	0	0	1	1	0	1
1	0	2	1	1	1	0	1	1	1	1	1	1	1	1	0	1
1	0	1	1	1	1	0	1	1	1	1	0	1	1	1	0	1
1	0	3	4	0	1	0	1	1	1	1	1	1	1	1	0	1
1	0	2	1	1	1	0	0	0	1	1	1	1	1	1	1	1
1	0	0	1	1	1	1	0	0	1	1	1	1	1	1	1	1
1	0	1	1	1	1	0	1	1	1	1	1	1	1	1	1	1
1	0	1	1	1	1	0	1	1	1	1	0	1	1	1	1	1
1	0	3	4	1	1	0	0	0	1	0	0	0	1	0	0	0
1	0	1	1	1	1	0	1	1	1	1	1	1	1	1	1	1
1	0	0	1	1	1	0	1	1	1	1	0	1	1	1	1	1
1	0	3	1	1	1	0	0	1	0	0	0	0	1	1	1	0
1	0	1	1	1	1	0	1	1	1	1	0	1	1	1	1	1
1	0	0	1	1	1	0	0	0	1	1	1	1	1	0	0	1
1	0	2	1	1	1	0	1	0	1	1	1	1	1	0	0	1
1	0	2	1	1	1	0	1	0	1	1	1	1	1	1	0	0
1	0	1	1	1	1	1	1	1	1	1	1	1	1	0	0	1
1	0	1	1	1	1	0	1	0	1	1	1	1	1	0	0	1
1	0	2	1	1	1	0	1	1	1	1	1	1	1	1	0	1
1	0	2	1	1	1	0	0	0	1	1	1	1	0	1	1	1
1	0	2	1	1	1	0	1	0	1	1	1	1	0	1	1	0
0	0	1	1	1	1	0	0	1	1	1	1	1	1	0	0	1
0	0	2	1	1	1	0	0	0	1	1	1	0	0	0	1	0
0	0	0	1	1	1	0	1	0	1	1	0	1	1	0	1	1
0	0	3	4	1	1	0	0	1	1	1	1	0	1	0	1	0
0	0	1	1	1	1	0	0	0	1	1	1	0	1	0	0	1
0	0	0	0	1	1	1	1	1	1	1	1	1	1	0	1	1
0	0	2	1	1	1	0	1	1	1	0	0	0	1	0	1	1
0	0	1	1	1	1	1	1	0	1	1	0	1	1	0	1	1
0	0	0	1	1	1	1	1	1	1	1	0	1	1	0	1	1
1	0	2	1	1	1	0	1	1	1	1	1	1	1	0	1	1
0	0	1	1	1	1	0	1	1	1	1	1	1	1	0	1	1
1	0	3	1	1	1	0	1	1	1	0	0	0	0	0	1	1
1	0	2	1	1	1	0	0	0	1	0	0	0	1	0	1	0
1	0	2	1	1	1	0	0	0	1	0	0	0	0	0	0	0
1	0	2	1	0	1	0	1	1	1	1	1	1	1	1	0	1
1	0	1	1	1	1	0	1	1	1	1	1	0	0	0	1	0
1	0	1	1	1	1	0	1	1	1	1	1	1	1	1	0	1
1	0	1	1	1	1	1	1	0	1	1	1	1	1	0	0	1
1	0	0	0	1	1	0	1	0	1	1	0	1	1	0	0	1
1	0	0	1	1	1	1	1	1	1	1	1	1	1	1	1	1
1	0	3	1	1	1	0	1	1	1	0	0	0	0	1	1	0
0	0	0	1	1	1	0	1	1	1	1	1	1	1	1	0	1
0	0	2	1	1	1	0	1	1	1	1	1	1	1	1	1	1
0	0	2	1	1	1	0	1	1	1	1	1	1	1	1	1	1
0	0	2	1	1	1	1	0	0	1	1	0	0	1	0	1	1
0	0	1	1	1	1	0	0	0	0	1	0	0	1	0	0	1
0	0	1	1	1	1	0	1	1	1	1	0	1	1	1	1	1
0	0	3	4	1	1	1	1	1	1	1	1	0	0	0	0	1
1	0	1	1	1	1	0	0	0	1	1	1	1	1	0	0	1
1	0	1	1	1	1	0	1	1	1	1	0	1	1	1	1	1
0	0	0	1	1	1	0	1	1	1	1	1	1	1	1	1	1
1	0	1	1	1	1	0	0	0	1	1	0	1	1	0	1	0
1	0	1	1	1	1	1	1	1	1	0	0	0	0	0	0	1
1	0	1	1	1	1	1	1	1	0	0	0	0	0	0	1	1
1	0	1	1	1	1	0	0	0	1	1	1	1	1	1	1	0
1	0	2	1	1	1	1	0	0	1	0	0	0	0	0	0	1
1	0	0	1	1	1	0	1	1	1	1	1	1	1	1	1	1
0	0	2	1	1	1	1	0	0	1	0	0	0	1	1	0	1
0	0	0	1	1	0	0	1	0	1	1	0	1	1	1	0	1
0	0	1	1	1	1	0	1	1	1	1	1	1	1	1	0	1
0	0	2	1	1	1	0	0	0	1	0	0	0	1	0	0	0
0	0	1	1	1	1	0	1	1	1	1	0	0	1	1	0	0
1	0	2	1	1	1	1	0	0	1	1	0	1	1	1	0	1
1	0	1	1	1	1	1	1	0	1	1	1	1	1	1	0	1
1	0	0	1	1	1	0	1	1	1	1	1	1	1	1	1	1
1	0	1	1	1	1	0	1	0	1	0	0	0	1	1	0	0
1	0	3	1	1	1	0	0	1	1	1	0	1	0	0	0	0
1	0	2	1	1	1	1	0	0	1	1	1	1	0	0	0	1
1	0	2	1	1	1	1	0	0	1	1	1	0	1	1	1	0
1	0	2	1	1	1	1	1	1	1	0	0	0	1	1	0	1
1	0	1	1	1	1	0	1	1	1	0	0	0	1	1	0	1
0	0	2	1	1	0	0	0	0	1	1	1	0	1	0	0	0
1	0	3	2	1	1	0	0	0	1	1	1	0	1	0	0	0
1	0	2	4	1	1	0	0	0	1	1	1	1	0	0	0	1
1	0	2	4	1	1	0	1	1	1	0	0	0	0	0	1	1
1	0	3	4	1	1	0	0	0	0	0	0	0	0	1	0	0
1	0	0	1	1	1	0	1	1	1	1	1	1	1	1	0	1
1	0	1	1	1	1	0	0	0	1	0	0	0	0	1	0	1
1	0	2	4	1	1	0	1	1	1	1	1	1	0	0	0	1
1	0	2	1	1	1	0	1	1	1	1	1	1	0	1	0	1
1	0	1	1	1	1	0	1	1	1	1	0	0	0	1	0	1
0	0	0	0	1	1	0	1	1	1	1	1	1	0	1	1	0
1	0	1	1	1	1	0	1	0	1	0	0	0	1	1	0	1
1	0	2	1	1	1	0	0	0	1	1	0	1	0	0	0	0
1	0	1	1	1	1	0	0	0	0	1	0	0	1	1	0	1
1	0	2	1	1	1	0	1	1	1	1	0	0	1	1	1	1
1	0	1	1	1	1	0	0	0	1	1	1	0	0	1	1	0
1	0	0	1	1	1	0	1	1	1	1	0	0	1	1	0	1
1	0	1	1	1	1	1	1	1	0	0	0	0	1	1	0	1
1	0	1	1	1	1	0	1	1	1	1	0	0	1	0	0	1
1	0	1	1	1	1	0	0	0	0	0	0	0	0	1	0	0
0	0	1	1	1	1	1	1	1	1	1	0	0	0	0	0	0
0	0	1	1	1	1	0	1	1	1	1	1	1	0	1	0	1
0	0	2	1	1	1	1	1	1	1	0	0	0	0	1	0	1
0	0	1	1	1	1	0	1	1	1	1	0	1	0	1	1	1
0	0	1	1	1	1	0	0	0	1	1	1	0	0	1	1	0
0	0	3	1	1	1	1	0	0	1	1	1	1	0	1	1	1
0	0	1	1	1	1	0	1	1	1	1	1	1	0	1	1	1
0	0	1	1	1	1	1	1	1	1	0	1	0	1	0	0	1
0	0	1	1	1	1	0	1	1	1	0	0	0	1	1	0	1
0	0	1	1	1	1	0	1	1	1	0	0	0	1	0	0	0
0	0	1	1	1	1	0	1	1	1	1	1	1	0	0	0	0
0	0	1	1	1	1	0	1	1	1	1	1	1	1	1	1	1
0	0	1	1	1	1	0	0	0	1	0	1	0	1	0	1	1
0	0	1	1	1	1	0	1	1	1	1	0	1	1	1	1	1
0	0	1	1	1	1	0	1	1	1	1	1	1	1	1	1	0
0	0	1	1	1	1	0	1	1	1	1	1	1	1	1	1	1
0	0	2	1	1	1	0	1	1	1	1	0	1	1	1	0	0
0	0	2	1	1	1	0	0	0	1	1	1	1	0	1	1	0
0	0	1	1	1	1	0	1	1	1	1	0	0	0	1	1	1
0	0	0	1	1	1	0	1	0	1	1	1	1	0	1	1	1
0	0	3	4	1	1	1	1	0	1	0	0	0	1	1	0	0
0	0	2	1	1	1	0	0	0	1	1	1	1	1	0	0	0
0	0	0	1	1	1	1	1	1	1	1	1	1	1	1	1	1
0	0	2	1	1	1	0	1	1	0	0	0	0	1	1	1	0
0	0	2	1	1	1	0	1	1	1	1	1	1	1	1	1	1
0	0	1	1	1	1	1	0	0	1	1	0	0	0	0	0	0
0	0	2	4	1	1	1	0	0	1	1	1	1	1	1	1	0
0	0	1	4	1	1	1	1	1	0	0	0	0	0	1	1	0
0	0	1	1	1	1	1	1	1	1	1	0	1	0	1	1	1
0	0	1	1	1	1	1	1	1	1	1	0	1	1	1	1	1
1	0	1	1	1	1	1	0	1	1	1	0	0	1	1	1	1
1	0	1	1	1	1	0	1	1	1	1	1	1	1	1	0	0
1	0	1	1	1	1	0	1	0	1	0	0	0	1	1	1	1
1	0	3	1	1	1	0	1	1	1	1	1	0	0	0	1	1
1	0	1	1	1	1	0	1	1	1	1	1	1	1	1	1	1
1	0	3	4	0	1	0	1	1	1	1	1	1	0	1	1	0
1	0	1	1	1	1	0	0	0	1	1	1	1	1	1	1	0
1	0	1	1	1	1	0	1	0	1	1	1	1	1	1	1	1
1	0	2	1	1	1	0	0	0	1	1	0	1	1	1	1	0
0	1	1	1	1	1	0	1	0	1	1	1	1	1	1	1	1
0	1	2	1	1	1	0	0	0	0	0	0	0	1	0	0	1
1	1	2	1	1	1	0	1	1	1	1	1	1	1	1	0	0
1	1	0	0	1	1	0	1	1	1	1	0	1	1	1	1	1
1	1	3	1	0	1	0	1	1	1	1	1	1	1	0	0	0
1	1	0	0	1	1	0	0	1	1	1	1	1	1	1	0	1
1	1	2	1	1	1	0	1	1	1	1	1	1	1	1	1	1
1	1	2	1	0	1	0	1	1	1	1	1	1	1	1	0	1
1	1	0	0	1	1	0	1	1	1	1	1	1	1	0	0	1
1	1	1	1	0	1	0	1	1	1	1	1	1	1	0	0	1
1	1	2	1	1	1	0	1	1	1	1	1	1	1	0	0	1
1	1	2	1	0	1	0	1	1	1	1	1	1	0	0	0	1
1	1	1	1	0	1	0	1	1	1	1	1	1	1	1	1	1
1	1	2	1	1	1	0	0	0	1	1	1	1	1	1	0	1
1	1	0	0	1	1	0	0	1	1	1	1	1	1	1	1	1
1	1	0	0	0	1	0	0	1	1	1	1	1	1	1	0	1
1	1	1	1	0	1	0	1	1	1	1	1	1	1	1	0	0
1	1	0	0	1	1	0	1	1	1	1	1	1	1	1	0	1
1	1	3	1	0	1	0	1	1	1	1	1	1	1	1	1	1
1	1	1	1	1	1	0	1	1	1	1	1	1	1	1	1	0
1	1	1	1	0	1	0	1	1	1	1	1	1	1	1	0	1
1	1	1	1	1	1	0	1	1	1	1	1	1	1	1	1	1
1	1	3	1	0	1	0	1	1	1	1	1	1	1	1	1	0
0	1	2	1	0	1	0	0	0	1	1	1	1	1	0	0	1
0	1	2	1	0	1	1	0	0	1	0	0	0	1	0	0	0
0	1	3	1	1	1	0	1	1	1	1	1	1	0	1	1	0
0	1	1	1	0	0	0	1	1	1	1	1	1	1	1	0	0
0	1	3	1	1	1	0	1	0	1	1	1	1	1	1	1	1
0	1	3	1	0	1	0	0	0	1	1	1	1	1	1	1	0
0	1	2	1	0	1	0	1	1	1	1	1	1	1	1	1	1
0	1	2	1	1	1	0	1	1	1	1	0	1	1	1	1	1
1	1	3	1	0	1	0	0	0	1	1	1	1	1	1	0	0
1	1	1	1	1	1	0	1	1	1	1	1	1	1	0	0	0
1	1	1	1	1	1	1	1	1	1	1	1	1	1	1	0	1
1	1	3	1	1	1	0	1	1	1	1	1	1	1	1	0	1
1	1	3	1	0	1	0	0	0	1	0	0	0	1	1	0	0
1	1	1	1	1	1	0	1	1	1	0	0	0	1	1	1	0
1	1	3	1	1	1	0	1	1	1	1	1	1	1	1	1	0
1	1	3	1	0	1	0	1	1	1	1	1	1	1	1	0	1
1	1	1	1	1	1	0	1	1	1	1	1	1	1	0	0	1
1	1	1	1	0	1	0	1	0	1	1	1	1	1	0	0	0
1	1	1	1	1	1	0	1	1	1	1	1	0	0	0	0	0
0	1	2	1	1	1	0	1	0	1	0	1	0	1	0	0	1
0	1	3	1	0	1	1	1	1	1	0	0	0	0	0	0	1
0	1	2	1	0	1	1	0	0	1	0	1	1	1	1	0	1
0	1	3	1	1	1	1	0	0	1	1	1	0	0	0	0	0
0	1	3	1	0	1	0	1	1	1	1	1	1	1	1	0	1
0	1	3	1	1	1	1	1	1	1	0	0	0	1	0	0	0
0	1	0	1	0	1	0	1	1	1	1	1	1	1	0	0	1
1	1	2	1	1	1	1	1	1	1	1	1	1	1	1	1	1
1	1	3	1	1	1	0	1	1	1	1	1	1	1	1	1	1
1	1	1	1	1	1	0	1	0	1	1	1	1	1	1	0	1
1	1	0	0	1	1	0	0	1	1	1	1	1	1	1	0	1
1	1	1	1	0	1	0	1	1	1	1	1	1	1	1	1	1
1	1	1	1	1	1	0	1	1	1	1	1	1	1	1	1	1
1	1	2	1	0	1	0	1	1	1	0	1	0	1	0	0	1
1	1	1	1	0	1	0	1	1	1	1	1	1	1	1	1	1
1	1	1	1	1	1	0	1	1	1	1	1	0	1	0	0	1
1	1	1	1	0	1	0	1	1	1	1	1	1	1	1	1	1
1	1	1	1	0	1	0	1	1	1	1	1	1	1	0	0	0
0	1	3	1	1	1	0	1	1	0	0	0	0	1	1	0	1
0	1	1	1	0	0	0	0	0	1	1	1	1	1	0	0	1
0	1	1	1	0	1	0	1	1	1	1	1	1	1	1	0	1
0	1	1	0	1	0	0	1	1	1	1	1	1	1	1	0	1
0	1	2	1	1	1	0	1	0	1	1	1	1	1	0	0	1
0	1	2	1	1	1	0	1	1	1	1	1	1	1	0	0	0
1	1	2	1	1	1	0	1	1	0	1	1	0	1	1	0	1
1	1	2	1	1	1	0	1	1	1	1	1	1	1	1	0	0
0	1	0	0	1	1	0	0	0	1	1	0	1	1	0	0	1
1	1	1	1	0	1	0	1	0	0	1	1	0	0	0	1	1
0	1	3	1	1	1	0	1	0	1	0	0	0	1	0	1	1
0	1	2	1	0	1	0	1	1	1	1	1	1	0	1	0	1
0	1	1	0	1	1	0	1	1	1	1	1	1	1	0	0	1
0	1	2	1	1	1	0	1	1	1	1	1	1	1	0	0	1
0	1	3	1	1	1	1	0	0	1	1	0	1	0	0	1	0
0	1	2	1	0	1	0	0	0	1	1	1	1	0	0	1	0
0	1	1	1	1	1	1	0	0	1	1	0	1	0	1	0	1
0	1	3	1	1	1	0	1	1	1	1	1	0	1	0	0	0
0	1	1	1	1	1	1	0	1	0	0	0	0	0	0	0	1
1	1	2	1	1	1	0	1	0	1	1	1	0	0	0	0	1
1	1	0	0	1	1	0	0	0	0	0	0	0	0	1	0	0
1	1	1	0	0	1	0	1	1	1	1	1	1	0	0	0	1
1	1	1	1	1	1	0	1	1	1	1	1	1	0	0	0	1
1	1	2	1	0	1	0	1	1	1	0	0	0	1	1	0	1
1	1	1	1	0	1	1	1	1	1	1	1	1	1	0	0	0
1	1	2	1	1	1	0	0	0	1	0	0	0	0	0	0	1
1	1	2	1	1	1	0	0	0	1	1	1	1	0	0	0	0
1	1	3	1	1	1	1	1	1	1	1	1	1	0	0	0	0
1	1	2	1	1	1	0	1	0	1	1	1	1	1	0	0	1
1	1	2	1	1	1	0	0	0	1	1	1	1	0	1	1	1
1	1	2	1	1	1	0	1	1	1	1	1	1	1	1	1	1
1	1	1	1	1	1	0	1	1	1	1	1	1	0	0	1	1
0	1	2	1	1	1	1	1	1	1	0	1	0	0	0	1	0
1	1	3	1	1	1	0	1	1	1	1	1	1	1	1	0	1
1	1	1	1	1	1	0	0	1	1	1	1	1	1	1	0	0
1	1	1	0	1	1	1	0	0	1	1	1	1	0	0	0	1
1	1	2	1	0	1	0	1	1	1	1	1	1	0	0	0	0
1	1	1	1	1	1	0	0	0	1	1	1	1	0	0	0	1
1	1	1	1	1	1	1	1	1	1	1	1	1	1	0	0	0
1	1	1	1	1	1	1	1	1	1	1	1	1	1	1	0	1
1	1	1	1	1	1	0	1	1	1	1	1	1	1	1	0	1
0	1	1	1	1	1	0	0	0	1	0	0	0	0	1	0	1
0	1	3	1	1	1	0	0	1	1	0	1	0	0	0	0	0
0	1	3	1	1	1	0	0	0	1	1	1	1	1	1	1	0
0	1	1	1	1	1	1	0	1	1	0	1	0	0	1	0	1
0	1	3	1	1	1	0	1	0	1	0	1	0	0	0	0	1
0	1	2	1	1	1	1	0	0	1	0	1	0	0	0	0	0
0	1	1	1	0	1	0	0	0	1	0	1	0	1	1	0	0
0	1	2	1	1	1	0	1	1	1	1	1	1	1	1	1	1
0	1	2	1	0	1	0	1	1	1	1	1	1	1	1	0	1
0	1	1	1	1	1	0	1	1	1	1	1	1	1	1	1	1
0	1	2	1	1	1	0	0	0	1	1	1	0	0	0	1	0
0	1	0	1	1	1	0	1	0	1	1	1	1	1	1	0	1
0	1	1	1	0	0	1	1	1	1	1	1	1	1	1	1	0
0	1	2	1	1	1	0	0	0	1	0	1	0	0	0	0	1
0	1	2	1	0	1	0	1	0	1	0	0	0	1	0	0	1
0	1	2	1	1	1	1	1	0	1	0	0	0	1	0	0	0
0	1	0	0	0	1	0	1	1	1	1	1	1	1	0	0	1
0	1	2	1	0	1	0	0	0	1	0	1	0	1	0	0	0
0	1	0	0	1	1	0	0	0	1	0	0	0	1	0	0	1
0	1	3	1	1	1	0	0	0	1	1	1	0	0	0	0	0
0	1	2	1	1	1	0	0	0	1	0	0	0	0	0	1	1
0	1	1	1	1	1	1	0	0	0	0	0	0	0	0	0	0
0	1	2	1	1	0	0	1	1	1	1	1	1	1	1	0	0
0	1	2	1	1	1	1	1	0	1	1	0	0	0	0	0	0
1	1	3	1	1	1	0	1	1	1	1	1	1	0	0	0	0
1	1	1	1	0	1	0	1	0	1	1	1	1	1	1	0	1
1	1	3	1	0	1	0	0	0	1	1	1	1	1	1	1	0
1	1	2	1	1	1	0	1	1	1	1	1	1	1	1	0	0
1	1	2	1	1	1	0	0	0	1	0	1	0	1	0	0	1
1	1	2	1	0	1	0	0	0	1	1	1	1	0	1	0	1
1	1	0	0	1	1	0	1	1	1	1	1	1	0	1	1	1
1	1	2	1	1	1	1	0	0	1	1	1	1	1	1	0	0
1	1	1	1	1	1	0	1	1	1	1	1	1	1	1	0	1
1	0	3	4	1	1	0	0	0	1	1	0	1	1	1	0	0
1	0	0	1	1	1	0	1	1	1	1	0	1	1	1	1	1
0	0	1	1	1	1	0	1	1	1	1	1	1	0	1	1	1
0	0	1	1	1	1	0	1	1	1	1	1	0	1	1	1	1
0	0	2	1	1	1	0	1	1	1	1	0	1	1	1	0	0
0	0	0	1	1	1	1	1	0	1	1	0	1	1	1	1	1
0	0	2	1	1	1	0	0	0	1	1	0	1	1	1	0	1
0	0	2	1	1	1	1	0	0	0	0	0	0	1	1	1	0
0	0	2	1	1	1	0	1	1	1	1	0	0	1	1	1	1
1	0	1	1	1	1	0	0	0	1	0	1	1	0	0	1	1
0	0	0	1	1	1	0	1	1	1	1	0	0	1	1	0	1
0	0	2	1	1	1	1	0	0	1	1	0	0	0	1	1	0
0	0	2	1	1	1	0	0	0	1	1	0	0	1	0	1	1
0	0	3	4	1	1	1	0	0	1	1	0	0	0	1	0	0
0	0	1	0	1	1	0	1	0	1	1	0	0	1	1	1	1
0	0	0	1	1	1	0	1	1	1	1	0	1	1	1	1	1
0	0	3	4	1	1	1	0	0	1	1	0	1	1	1	0	0
0	0	2	1	1	1	1	0	0	1	1	0	1	1	1	1	0
1	0	1	1	1	1	0	1	1	1	1	1	1	1	1	0	1
0	0	1	1	1	1	1	1	0	0	0	0	0	1	1	1	0
0	0	3	4	1	1	1	0	0	1	1	0	0	1	0	1	0
0	0	0	0	1	1	0	1	1	1	1	1	1	1	0	0	1
1	0	1	1	1	1	0	1	0	1	1	0	1	1	1	1	0
1	0	2	1	1	1	0	1	1	1	1	0	1	1	1	0	1
1	0	2	1	1	1	0	1	0	1	1	0	1	1	1	1	1
1	0	2	1	1	1	0	1	1	1	1	0	0	1	1	1	1
1	0	2	1	1	1	0	1	0	1	1	0	1	1	0	0	1
1	0	1	1	1	1	0	0	0	1	1	0	0	1	0	0	1
1	0	2	4	1	1	0	1	0	1	1	1	1	1	1	1	1
1	0	2	1	1	1	0	0	0	1	1	0	0	1	1	1	0
1	0	1	1	1	1	0	1	1	1	1	0	0	1	1	1	1
1	0	1	1	1	1	0	0	0	1	1	0	0	1	1	0	1
0	0	2	1	1	1	0	0	0	1	1	0	1	1	1	1	1
0	0	1	1	1	1	1	1	1	1	1	1	1	1	1	1	1
0	0	2	1	1	1	0	0	0	0	0	0	0	1	0	0	1
0	0	3	1	1	1	0	0	0	1	1	1	1	1	1	1	0
0	0	1	1	1	1	1	0	0	1	1	0	0	1	1	1	1
0	0	2	1	1	1	0	1	1	1	1	0	1	1	1	1	1
0	0	1	1	1	1	0	1	1	1	1	0	0	1	1	1	1
0	0	1	1	1	1	1	1	0	0	0	0	0	1	0	0	1
0	0	3	1	1	1	0	0	0	1	0	0	0	1	0	1	0
1	0	1	1	1	1	0	1	1	1	1	1	1	1	1	1	1
1	0	2	1	1	1	0	1	1	1	1	1	1	1	0	0	1
1	0	3	4	1	1	0	1	1	1	1	1	1	1	0	1	1
1	0	1	1	1	1	0	1	1	1	1	1	1	1	1	1	1
1	0	0	1	1	1	0	1	0	1	1	1	1	1	1	1	1
1	0	1	1	1	1	0	1	1	1	1	1	1	1	1	1	1
1	0	2	1	1	1	1	0	1	1	1	0	1	1	1	1	1
1	0	1	1	1	1	0	1	1	1	1	0	1	1	1	1	1
1	0	0	1	1	1	0	1	1	1	1	0	0	1	1	1	1
1	0	2	1	1	1	0	1	1	1	1	1	1	1	1	1	1
1	0	2	1	1	1	0	0	0	0	0	0	0	1	0	0	0
1	0	1	1	1	1	0	1	1	1	1	0	0	1	1	1	1
1	0	1	1	1	1	0	0	0	0	0	0	0	0	0	1	1
1	0	1	1	1	1	0	1	1	1	1	0	1	1	1	1	1
1	0	1	1	1	1	0	1	1	1	1	1	1	1	1	1	1
1	0	1	1	1	1	0	1	1	1	1	0	1	1	0	1	1
1	0	3	1	1	1	0	0	0	1	0	0	0	0	0	0	1
1	0	3	4	1	1	0	1	1	1	1	0	1	1	0	1	1
1	0	1	1	1	1	0	1	1	1	1	1	1	1	1	1	1
1	0	1	3	1	1	0	1	1	1	1	1	1	0	0	1	0
1	0	1	1	1	1	0	1	1	1	1	0	1	1	1	1	1
1	0	2	1	1	1	0	1	1	1	1	1	1	1	1	1	1
1	0	2	4	1	1	0	0	1	1	1	0	1	1	0	1	1
1	0	0	0	1	1	0	1	0	1	1	1	1	1	1	0	1
1	0	2	1	1	1	0	1	1	1	1	0	1	1	1	1	1
0	0	3	1	1	1	0	0	0	1	1	0	1	1	1	1	0
0	0	3	1	1	1	0	1	0	1	1	0	0	1	1	1	1
0	0	1	1	1	1	1	1	1	1	1	0	1	1	1	1	1
0	0	2	1	1	1	0	1	1	1	1	0	1	1	1	0	1
0	0	1	1	1	1	0	0	0	1	1	0	0	1	1	1	1
0	0	3	1	1	1	0	1	1	1	1	0	0	1	1	1	0
1	0	3	1	1	1	0	0	0	1	1	1	1	1	1	1	1
0	0	1	1	1	1	0	1	1	1	1	0	1	1	1	1	1
0	0	0	1	1	1	0	1	1	1	0	0	0	1	1	1	1
0	0	0	0	1	1	0	0	0	1	1	0	1	1	0	0	1
0	0	3	1	1	1	1	0	0	1	1	0	1	1	1	1	0
1	0	2	4	1	1	0	0	0	1	1	1	1	1	1	1	1
1	0	1	1	1	1	0	0	0	1	1	0	1	1	1	1	1
1	0	1	1	1	1	1	1	1	1	0	0	0	1	0	0	1
0	0	2	4	1	1	1	1	1	0	0	0	0	0	0	1	1
0	0	1	1	1	1	0	0	0	1	1	1	1	1	1	1	0
0	0	3	1	1	1	1	1	1	1	0	0	0	0	0	1	0
0	0	2	1	1	1	1	0	0	1	0	0	0	0	0	1	0
0	0	1	0	1	1	1	1	1	1	1	0	1	1	1	1	1
0	0	1	1	1	1	1	1	1	1	1	0	0	1	1	1	1
0	0	1	1	1	1	0	0	0	1	1	0	1	1	1	0	1
0	0	2	1	1	1	1	1	0	0	0	0	0	1	0	0	0
0	0	3	4	1	1	1	0	1	1	1	0	0	1	0	0	0
0	0	0	0	1	1	0	1	0	1	1	0	0	0	1	0	1
0	0	1	1	1	1	1	1	1	0	1	0	0	0	1	0	1
0	0	0	1	1	1	0	1	1	1	1	1	1	1	1	0	1
1	0	1	1	1	1	1	1	1	1	1	1	1	1	1	0	1
0	0	1	1	1	1	0	1	1	1	1	0	0	1	0	1	1
0	0	0	1	1	1	0	1	1	1	1	0	1	1	0	1	1
0	0	3	4	1	1	0	0	1	1	1	0	0	1	0	1	0
0	0	1	1	1	1	1	1	1	1	1	1	1	1	0	0	1
0	0	2	1	1	1	1	0	0	0	0	0	0	0	0	0	0
0	0	1	1	1	1	0	0	0	0	0	0	0	1	1	1	0
1	0	1	1	1	1	1	0	0	1	1	1	1	1	1	1	0
0	0	1	1	1	1	0	1	1	1	1	0	0	1	1	1	1
0	0	1	1	1	1	0	1	1	1	1	1	1	1	1	0	1
0	0	1	1	1	1	0	0	0	1	1	0	1	1	0	0	0
0	0	0	1	1	1	0	0	0	1	1	0	1	1	0	1	1
0	0	2	1	1	1	1	0	0	1	1	0	0	1	0	1	0
0	0	1	1	1	1	1	0	0	1	1	0	0	1	1	0	1
1	0	2	1	1	1	0	0	0	1	1	1	1	1	1	1	0
0	0	2	1	1	1	0	1	1	0	0	0	0	1	1	1	0
0	0	1	1	1	1	0	0	0	1	1	0	1	1	1	0	0
0	0	2	1	1	1	0	0	0	1	1	0	0	1	0	1	0
0	0	0	0	1	1	0	1	1	1	1	1	1	1	1	1	1
0	0	2	1	1	1	0	1	1	1	1	0	0	0	0	0	1
0	0	2	1	1	1	1	0	0	1	1	0	0	1	0	0	1
1	0	1	1	1	1	0	0	0	0	1	0	0	1	1	0	1
0	0	2	1	1	1	1	0	0	1	1	0	0	0	1	1	1
0	0	2	1	1	1	0	0	0	1	1	0	0	1	0	0	1
0	0	0	1	1	1	0	1	1	1	1	1	1	1	1	1	1
0	0	1	1	1	1	0	1	0	0	0	0	0	1	1	0	1
0	0	1	1	1	1	0	0	0	0	0	0	0	1	1	0	1
0	0	1	1	1	1	0	1	0	1	1	0	0	1	1	0	1
0	0	1	1	1	1	0	1	1	1	1	0	0	1	1	0	1
1	0	0	1	1	1	0	0	0	1	1	0	0	1	1	1	1
0	0	1	1	1	1	0	1	0	1	1	1	1	1	1	1	1
0	0	2	1	1	1	1	1	1	1	1	0	0	1	1	1	1
1	0	1	1	1	1	0	1	0	1	1	0	0	1	1	0	1
1	0	1	1	1	1	0	0	0	1	1	0	1	1	1	1	1
1	0	2	1	1	1	0	0	0	1	1	1	1	1	1	1	1
1	0	2	1	1	1	0	1	0	1	1	1	1	1	1	0	1
1	0	2	1	1	1	0	0	0	1	1	0	0	1	1	0	0
1	0	0	1	1	1	0	1	1	1	1	0	0	1	1	0	1
1	0	2	1	1	1	1	0	1	1	1	1	1	1	1	1	1
1	0	1	1	1	1	0	1	1	1	1	1	1	1	1	1	1
1	0	3	1	1	1	0	1	1	1	1	1	1	0	1	0	0
1	0	2	1	1	1	0	1	1	1	1	0	1	1	0	1	1
1	0	2	1	1	1	0	1	0	1	1	0	1	1	1	1	1
0	0	1	1	1	1	0	1	1	1	1	0	1	1	1	0	1
0	0	2	1	1	1	0	0	1	1	1	1	1	1	0	1	1
0	0	1	1	1	1	1	0	0	0	0	0	0	1	0	0	0
0	0	1	1	1	1	0	0	0	1	0	0	0	1	0	1	1
0	0	1	1	1	1	1	1	0	1	1	0	0	1	1	1	1
0	0	2	4	1	1	1	1	1	1	1	0	1	1	0	0	1
0	1	0	0	1	1	0	1	1	1	1	1	1	1	0	0	1
0	1	1	1	1	1	0	0	0	1	1	1	0	1	0	1	1
0	1	3	1	1	1	0	1	1	1	1	1	1	1	1	0	1
0	1	0	0	0	0	0	1	1	1	1	1	1	1	1	0	1
0	1	1	1	0	1	1	1	1	1	1	1	1	1	0	0	1
0	1	3	1	0	0	0	0	0	1	1	1	1	1	1	0	1
0	1	0	0	1	1	1	0	0	1	0	0	0	0	1	0	0
0	1	3	1	1	1	0	1	1	1	1	1	1	0	0	0	0
0	1	1	1	1	1	0	1	1	1	1	1	1	0	1	0	1
1	1	0	0	1	1	1	1	1	1	1	1	1	0	1	0	1
0	1	3	1	1	0	0	1	1	1	1	0	1	0	1	0	1
0	1	1	1	0	0	1	1	1	1	0	0	0	1	1	1	1
0	1	3	1	1	0	1	1	1	1	0	0	0	1	1	0	0
0	1	2	1	1	1	0	0	0	1	0	1	0	0	0	0	0
0	1	2	1	0	1	0	1	1	1	1	1	1	1	0	1	1
0	1	3	1	1	1	0	1	1	1	1	1	1	1	1	1	0
0	1	3	1	0	1	0	0	0	1	0	1	0	1	0	1	1
0	1	2	1	0	1	0	1	1	1	1	1	1	1	1	0	1
1	1	1	1	1	1	1	1	1	1	1	1	0	1	0	0	1
1	1	1	1	0	1	0	1	1	1	1	1	1	1	0	0	1
1	1	1	1	0	1	0	1	1	1	1	1	1	1	1	0	1
1	1	1	1	0	1	0	1	1	1	1	1	1	1	1	1	1
1	1	2	1	0	1	0	1	1	1	1	1	1	1	1	0	1
1	1	2	1	0	1	0	1	1	1	1	1	1	1	0	0	1
1	1	3	1	1	1	1	0	0	1	0	0	0	0	0	0	0
1	1	1	0	0	0	0	1	0	1	1	1	1	0	0	0	1
0	1	2	1	0	1	0	1	0	1	0	0	0	0	0	0	1
0	1	2	0	0	0	0	1	0	1	0	1	0	1	0	0	1
0	1	2	1	1	1	1	1	0	1	1	1	1	0	0	0	1
0	1	2	1	0	1	1	1	1	1	1	1	1	1	0	0	0
0	1	1	1	1	1	0	0	0	1	0	0	0	0	0	0	1
0	1	1	1	0	1	0	1	1	1	1	1	1	1	0	0	0
0	1	0	0	0	1	0	1	1	1	1	1	1	1	0	0	1
0	1	0	1	0	1	1	1	1	1	1	1	1	1	0	0	1
1	1	3	1	1	1	0	0	1	1	1	1	1	1	1	0	0
1	1	0	0	1	0	0	1	1	1	1	1	1	0	1	1	1
1	1	2	1	1	1	0	1	1	1	1	1	1	0	1	0	1
1	1	1	0	1	1	0	1	1	1	1	1	1	0	0	0	1
1	1	3	1	1	1	1	0	1	1	0	0	0	0	0	0	0
1	1	3	1	0	1	0	0	0	1	1	1	1	1	1	1	0
1	1	1	1	1	1	1	0	0	1	1	1	1	1	0	0	1
1	1	3	1	1	1	0	0	0	1	0	0	0	1	0	0	0
1	1	1	1	1	1	0	1	0	1	1	1	1	1	0	1	1
1	1	3	1	1	1	0	1	1	1	1	1	1	1	1	1	0
1	1	2	1	1	1	0	1	1	1	0	0	0	1	0	0	0
1	1	2	1	0	1	0	1	1	1	1	1	1	1	0	0	0
1	1	3	1	1	1	0	1	1	1	1	1	0	1	0	0	1
1	1	1	1	1	1	1	1	1	1	0	0	1	1	0	1	1
1	1	2	1	0	1	0	1	1	1	1	1	1	1	1	1	1
1	1	3	1	1	1	0	1	1	1	1	1	1	1	1	0	1
1	1	3	1	0	1	1	1	1	1	1	1	1	1	1	1	1
1	1	1	1	1	1	0	0	0	1	0	0	0	1	0	0	1
1	1	3	1	0	1	0	1	1	1	1	1	1	0	0	0	1
1	1	2	1	0	0	0	1	1	1	1	1	1	1	1	0	1
1	1	1	1	1	1	0	1	1	1	0	1	0	1	1	1	1
1	1	2	1	0	1	0	1	0	1	0	0	0	1	1	0	1
1	1	3	1	1	1	0	1	1	1	1	1	1	1	0	1	0
0	1	0	0	0	1	0	1	1	1	1	1	1	1	1	1	1
0	1	2	1	1	1	1	0	0	1	1	1	1	1	1	1	0
0	1	3	1	1	1	1	0	0	1	1	1	1	1	1	1	0
0	1	3	1	1	1	0	0	0	1	1	1	1	1	0	1	1
0	1	2	1	1	1	1	1	1	1	1	0	1	1	0	1	1
0	1	0	0	1	1	0	1	1	1	1	1	1	1	1	0	1
0	1	1	0	0	0	0	0	1	1	1	1	1	1	1	0	1
0	1	3	1	0	0	0	1	1	1	1	1	1	0	1	1	1
0	1	0	0	0	1	0	1	1	1	0	0	0	1	1	1	1
0	1	3	1	1	1	0	1	1	1	0	0	0	1	1	0	0
0	1	1	1	0	1	0	1	1	1	1	1	1	1	1	0	0
0	1	2	1	1	1	0	0	0	1	0	0	1	1	1	0	1
0	1	3	1	1	0	0	0	0	1	0	0	0	1	1	0	0
0	1	3	1	1	1	1	1	1	1	1	1	0	1	1	0	1
1	1	2	1	0	1	1	1	1	1	1	1	1	1	0	0	1
0	1	3	1	1	1	1	0	0	1	0	1	0	1	0	0	0
0	1	2	1	0	0	0	1	1	1	1	1	1	1	0	0	0
0	1	0	0	1	1	1	1	1	1	1	1	1	1	1	0	1
0	1	1	1	1	1	0	1	1	1	1	1	1	1	1	1	1
1	1	2	1	1	1	1	1	1	1	1	1	1	1	1	0	1
0	1	2	1	1	1	1	0	0	1	0	0	0	0	0	1	0
0	1	1	0	1	1	0	1	1	1	1	0	0	0	1	0	0
0	1	3	1	1	1	1	0	1	1	0	0	0	1	1	0	1
0	1	1	1	0	1	0	0	0	1	0	0	0	0	1	0	1
0	1	2	1	0	0	1	0	0	1	1	1	1	0	0	0	1
1	1	0	0	1	1	1	0	1	1	1	1	1	1	1	0	1
0	1	1	1	1	1	0	1	0	0	0	0	0	1	1	0	1
0	1	2	1	0	1	0	0	1	1	1	1	0	1	1	0	1
0	1	2	1	1	1	1	0	0	1	0	0	0	1	1	0	1
0	1	2	1	1	1	0	1	1	1	0	1	1	1	0	0	1
1	1	1	1	0	1	0	1	1	1	1	1	1	1	0	1	1
0	1	1	1	0	0	1	1	1	1	0	0	0	0	0	0	1
0	1	1	1	1	1	0	0	0	1	1	1	0	0	0	0	0
0	1	3	1	1	1	1	1	1	1	1	1	1	0	1	0	0
0	1	2	1	1	1	1	1	1	1	0	0	0	0	0	0	0
1	1	2	1	0	1	0	1	1	1	1	1	1	1	0	0	1
0	1	0	0	1	1	1	0	1	1	0	0	0	1	0	0	1
0	1	0	0	1	1	1	1	1	1	1	1	0	1	1	0	1
0	1	2	1	0	1	0	0	0	1	1	1	1	1	1	1	0
0	1	2	1	1	1	0	0	0	1	1	1	0	1	1	0	0
0	1	1	1	0	1	0	1	1	1	1	1	1	1	0	0	1
0	1	2	1	1	1	0	0	0	1	0	0	0	1	0	0	0
0	1	1	1	1	1	1	0	1	1	1	1	1	1	1	1	0
1	1	1	1	0	1	0	1	1	1	1	1	1	1	0	0	0
1	1	2	1	0	1	0	0	0	1	1	1	1	1	1	0	1
1	1	0	0	1	1	1	1	1	1	1	1	1	1	1	0	1
1	1	1	1	0	1	1	1	1	1	1	1	1	1	1	1	1
1	1	2	1	0	1	0	1	1	0	1	1	1	1	1	0	1
1	1	3	1	0	1	1	1	1	1	1	1	1	1	1	0	0
1	1	2	1	0	1	0	1	1	1	1	1	1	1	0	0	1
1	1	3	1	0	1	0	1	1	1	1	1	1	1	0	0	1
0	1	0	1	1	1	0	1	1	1	1	1	1	1	1	1	1
0	1	3	1	1	1	1	0	0	1	1	1	0	1	1	1	1
0	1	2	1	1	1	0	1	1	1	1	1	0	1	1	0	1
0	1	1	1	0	1	1	1	1	1	0	0	0	1	1	0	1
0	1	2	1	0	1	0	1	1	1	1	1	1	0	1	0	1
0	1	1	1	1	1	1	0	0	1	1	1	1	0	1	0	1
0	1	0	1	0	0	0	0	1	1	0	0	0	0	0	0	1
0	1	1	1	0	1	1	1	1	1	1	1	1	0	0	0	1
1	0	1	1	1	1	0	1	1	1	1	1	0	0	0	0	0
1	0	1	1	1	1	0	1	1	0	0	0	0	1	0	0	1
0	0	1	1	1	1	1	1	1	1	1	1	1	0	0	1	0
0	0	1	1	1	1	1	1	1	1	1	1	1	1	1	0	1
0	0	0	0	1	1	0	1	0	1	1	1	1	1	1	1	1
0	0	2	1	1	1	0	0	0	1	1	0	0	1	0	0	0
0	0	1	1	1	1	1	1	1	1	0	0	0	1	1	0	0
0	0	1	1	1	1	0	1	1	1	1	0	1	1	1	1	1
0	0	2	1	1	1	1	0	0	0	0	0	0	0	1	0	0
0	0	1	1	1	1	0	1	0	1	1	0	1	1	1	1	0
0	0	1	1	1	1	0	1	1	1	0	0	0	1	1	1	0
0	0	1	1	1	1	0	1	1	1	1	0	1	1	0	0	1
1	0	1	4	1	1	0	1	1	1	1	1	1	1	1	0	1
1	0	2	1	1	1	1	1	0	1	0	0	0	1	1	0	0
1	0	1	1	1	1	1	0	0	1	1	0	0	1	1	1	0
1	0	1	1	1	1	0	1	1	1	1	0	1	1	1	1	1
1	0	1	1	1	1	1	0	1	1	1	0	0	1	1	0	1
1	0	1	1	1	1	1	1	1	1	1	0	0	1	1	1	0
0	0	1	1	1	1	1	1	1	1	1	1	0	1	1	1	0
1	0	2	1	1	1	0	0	0	1	0	1	0	1	1	1	0
1	0	2	1	1	1	0	0	1	1	1	1	1	1	1	1	1
0	0	2	1	1	1	0	1	1	1	0	0	0	0	1	1	0
1	0	0	1	1	1	0	1	1	1	1	0	0	1	1	0	1
1	0	3	1	1	1	0	1	1	1	1	0	1	1	1	0	1
1	0	1	1	1	1	0	1	1	1	1	0	1	1	1	1	1
1	0	1	1	1	1	0	1	1	1	1	1	1	1	1	0	1
1	0	1	1	1	1	1	0	0	1	0	0	0	1	0	0	0
1	0	1	1	1	1	0	1	1	1	0	0	0	1	1	0	1
1	0	1	1	1	1	1	1	1	1	1	0	0	1	1	0	1
0	0	1	1	1	1	1	1	1	0	0	0	0	1	1	0	0
1	0	1	1	1	1	0	1	0	1	0	0	0	0	0	0	0
0	0	2	4	1	1	0	1	1	1	1	1	1	1	1	0	0
0	0	1	1	1	1	0	1	1	1	0	0	0	1	1	0	1
0	0	2	1	1	1	0	1	1	1	1	0	0	1	0	0	0
0	0	1	1	1	1	0	1	1	1	1	0	0	1	1	0	1
0	0	2	1	1	1	0	1	1	0	0	0	0	1	0	0	0
0	0	0	1	1	1	1	1	1	1	1	1	1	1	1	0	1
0	0	2	1	1	1	0	1	0	1	1	1	1	1	1	1	1
0	0	2	1	1	1	1	0	0	1	1	0	0	1	0	1	1
0	0	2	4	1	1	0	1	1	1	0	0	0	0	1	0	0
1	0	3	1	1	1	1	1	1	1	1	1	1	1	1	1	1
1	0	2	1	1	1	0	0	0	1	0	0	0	0	0	1	0
1	0	2	1	1	1	1	0	0	1	1	1	1	1	0	0	1
1	0	0	1	1	1	0	1	1	1	1	1	1	1	1	0	1
1	0	2	1	1	1	0	1	1	1	1	0	1	1	1	0	1
1	0	1	1	1	1	0	1	1	1	1	1	1	0	1	0	0
1	0	0	1	1	1	0	1	1	1	1	1	1	1	1	1	1
1	0	1	1	1	1	1	1	1	1	1	0	1	1	1	0	1
1	0	3	1	1	1	1	0	0	1	1	1	0	1	0	0	0
0	0	2	1	1	1	0	0	0	1	0	0	0	0	0	1	0
1	0	2	1	1	1	0	0	0	1	1	1	1	1	1	1	0
1	0	1	1	1	1	0	1	1	1	1	0	1	0	0	0	1
1	0	2	1	1	1	0	0	0	1	1	1	1	1	1	1	1
1	0	3	4	1	1	0	0	0	1	0	0	0	1	0	0	0
1	0	3	1	1	1	0	1	1	1	1	1	1	1	1	1	0
1	0	1	1	1	1	0	1	1	1	1	0	1	1	0	0	0
1	0	1	1	1	1	1	1	0	1	0	0	0	1	1	0	1
1	0	3	4	1	1	0	0	0	1	0	0	0	0	1	0	0
1	0	3	1	1	1	0	0	0	1	0	1	0	0	0	0	0
1	0	3	4	1	1	1	1	0	1	1	1	1	1	1	1	0
1	0	1	1	1	1	0	1	1	1	1	1	1	1	1	0	1
1	0	1	1	1	1	1	0	0	1	0	0	0	1	1	0	1
1	0	0	1	1	1	0	1	1	1	1	1	1	1	1	0	1
1	0	3	4	1	1	1	0	1	1	1	1	1	1	1	1	0
1	0	0	1	1	1	0	1	1	1	1	0	1	1	1	0	1
1	0	3	1	1	1	0	0	0	1	1	1	1	1	0	1	1
1	0	1	1	1	1	0	1	1	1	1	1	0	1	1	1	1
0	0	2	1	1	1	0	0	0	1	0	0	0	0	0	1	0
0	0	3	1	1	1	1	0	0	1	0	0	0	1	0	0	0
0	0	1	1	1	1	0	1	1	1	1	1	1	1	1	1	1
0	0	2	4	1	1	1	1	0	1	0	0	0	0	1	1	0
0	0	0	1	1	1	0	1	0	1	1	0	0	1	1	1	1
0	0	1	1	1	1	1	1	1	1	1	1	1	1	1	1	1
0	0	0	3	1	1	0	1	0	1	1	1	1	1	1	1	1
0	0	3	1	1	1	1	0	0	1	0	0	0	1	0	1	0
0	0	0	1	1	1	0	1	1	1	1	1	1	1	1	0	1
0	0	1	1	1	1	1	1	0	1	1	0	0	1	0	0	1
0	0	0	1	1	1	0	0	0	0	0	0	0	1	1	1	0
0	0	0	0	1	1	1	1	1	1	1	1	1	1	1	1	1
0	0	2	1	1	1	1	1	1	1	1	1	0	1	1	1	1
0	0	1	1	1	1	0	1	0	0	0	0	0	0	0	1	1
0	0	3	1	1	1	0	0	0	1	1	1	0	0	0	0	0
0	0	1	1	1	1	0	1	1	1	1	1	1	1	1	1	1
0	0	1	1	1	1	1	0	0	1	0	0	0	1	1	1	1
0	0	0	1	1	1	1	1	1	1	1	1	1	1	1	1	1
0	0	1	1	1	1	0	1	1	1	1	0	0	1	1	1	1
0	0	1	1	1	1	1	1	0	0	0	0	0	1	1	1	0
1	0	1	1	1	1	0	1	1	1	1	0	1	1	1	1	1
1	0	3	4	1	1	1	0	0	1	0	0	0	0	0	1	0
1	0	0	1	1	1	1	1	1	1	1	1	1	1	1	1	1
1	0	2	1	1	1	0	1	0	1	1	0	0	1	1	0	1
1	0	1	1	1	1	0	1	1	1	1	1	1	1	1	1	1
1	0	3	4	1	1	0	1	1	1	1	1	0	1	1	1	0
1	0	3	2	1	1	0	0	1	1	1	0	0	0	1	1	1
1	0	1	1	1	1	0	1	0	1	1	1	1	0	1	0	1
1	0	3	4	1	1	0	0	0	1	1	1	1	0	1	0	0
1	0	2	1	1	1	0	0	0	1	1	1	1	0	1	0	1
1	0	2	1	1	1	0	1	0	0	0	0	0	0	1	1	1
0	0	0	0	1	1	0	1	0	1	1	1	0	1	0	0	1
0	0	1	1	1	1	1	0	0	1	1	0	1	0	1	1	0
0	0	1	1	1	1	0	0	0	1	1	0	1	0	0	1	1
0	0	1	1	1	1	0	1	1	1	1	0	1	1	1	1	1
0	0	1	1	1	1	0	1	1	1	1	0	0	1	1	0	0
0	0	3	1	1	1	0	0	0	1	0	1	0	0	0	1	1
1	0	1	1	1	1	0	1	1	1	1	1	0	0	0	0	1
0	0	1	1	1	1	1	1	0	1	1	1	1	1	1	0	1
1	0	1	1	1	1	0	1	1	1	1	1	1	1	1	1	1
1	0	1	1	1	1	0	1	1	1	1	1	1	1	1	0	1
1	0	0	1	1	1	1	1	1	1	1	1	1	1	1	0	1
1	0	2	1	1	1	1	1	1	1	1	0	0	1	1	1	1
1	0	3	1	1	1	0	1	1	1	1	1	0	1	0	1	1
1	0	1	1	1	1	0	0	0	0	0	0	0	1	1	1	0
1	0	3	1	1	1	0	1	1	1	1	1	1	1	1	1	1
1	0	2	1	1	1	0	1	1	1	1	1	1	1	1	0	1
1	0	1	1	1	1	1	1	0	1	1	1	0	1	1	0	1
1	0	1	1	1	1	0	1	1	1	1	1	1	1	1	1	1
1	0	1	1	1	1	1	1	1	1	1	0	1	1	1	1	1
0	0	1	1	1	1	1	1	1	1	0	0	0	1	1	0	1
0	0	2	4	1	1	1	1	1	1	1	0	0	1	1	1	1
0	0	2	1	1	1	1	1	1	1	0	0	0	0	1	1	1
0	0	1	1	1	1	1	0	0	0	0	0	0	1	0	0	0
0	0	2	1	1	1	1	0	0	0	0	0	0	1	0	1	1
0	0	1	1	1	1	0	1	1	0	0	0	0	1	1	1	0
0	0	2	1	1	1	1	1	1	1	1	0	0	1	1	1	0
1	0	0	1	1	1	0	1	1	1	1	0	0	1	1	1	1
0	0	2	1	1	1	1	0	0	1	1	1	0	1	1	0	0
0	0	1	1	1	1	0	1	1	1	1	0	1	1	1	0	1
0	0	1	1	1	1	1	1	1	0	0	0	0	1	0	0	0
0	0	2	1	1	1	0	0	0	1	0	0	0	0	0	1	0
0	0	1	1	1	1	0	1	1	1	1	0	0	0	0	1	1
0	0	2	1	1	1	0	0	0	1	0	0	0	0	0	0	0
0	0	1	1	1	1	1	1	1	1	1	0	1	1	1	0	1
1	0	1	1	1	1	1	1	1	1	1	1	1	0	1	1	1
1	0	0	1	1	1	0	1	0	1	0	0	0	0	0	0	0
1	0	1	1	1	1	1	1	1	1	1	1	1	0	1	1	1
1	0	1	1	1	1	1	1	1	1	1	0	0	1	1	0	1
1	0	1	1	1	1	1	1	1	1	1	0	0	1	1	0	1
1	0	3	4	1	1	0	0	0	1	1	1	1	0	0	0	0
1	0	1	1	1	1	0	1	0	1	1	1	1	1	1	1	0
1	0	2	1	1	1	0	1	1	1	1	0	0	1	0	1	1
1	0	2	1	1	1	0	0	0	1	1	0	1	1	1	1	0
1	0	2	4	1	1	1	0	0	1	1	1	1	1	1	1	1
1	0	2	4	1	1	1	1	0	1	1	0	0	1	1	1	0
1	0	1	1	1	1	1	0	0	0	0	0	0	1	0	0	0
1	0	3	1	1	1	0	1	0	1	0	0	0	0	0	0	0
1	0	2	1	1	1	0	1	1	1	1	1	1	1	1	0	1
1	0	0	1	1	1	0	1	1	1	1	0	1	0	1	1	1
1	0	0	1	1	1	0	1	1	1	1	1	1	0	1	1	0
1	0	2	1	1	1	1	0	0	1	1	0	0	0	1	1	0
1	0	1	1	1	1	0	1	1	1	0	0	0	0	0	0	0
1	0	2	1	1	1	1	0	0	1	0	0	0	1	1	1	0
1	1	3	1	0	1	1	1	1	1	1	1	1	1	0	0	1
0	1	2	1	0	1	1	1	1	1	0	1	0	1	0	0	0
0	1	0	0	1	1	1	0	0	1	1	1	1	1	0	0	1
0	1	2	1	0	1	0	1	0	1	1	1	1	1	0	0	1
0	1	2	1	1	1	1	0	0	1	0	0	0	0	0	0	0
0	1	2	1	0	0	1	1	1	1	0	0	0	1	0	0	0
0	1	3	1	1	1	0	0	0	1	1	1	1	1	1	0	1
0	1	2	1	1	1	0	1	1	1	0	0	0	1	0	0	1
0	1	3	1	1	1	0	1	1	1	1	1	1	1	0	0	1
1	1	3	1	1	1	0	1	1	1	1	1	0	1	0	0	1
1	1	1	1	1	1	0	1	1	1	1	1	1	1	1	1	1
1	1	0	0	1	1	0	0	1	1	1	1	1	1	1	0	1
1	1	3	1	1	1	0	0	0	1	0	1	0	1	1	1	1
1	1	0	0	1	1	0	1	1	1	1	1	1	1	1	0	1
1	1	2	1	0	1	0	1	1	1	1	1	1	0	1	0	1
1	1	3	1	1	1	0	1	1	1	1	1	1	1	1	0	1
1	1	3	1	1	1	1	0	1	1	1	1	1	1	1	1	1
0	1	1	1	1	1	1	1	1	1	0	0	1	1	1	0	1
1	1	2	1	0	1	0	1	1	1	1	1	1	1	1	0	1
1	1	3	1	0	1	1	1	1	1	1	1	1	0	1	0	1
1	1	3	1	0	1	0	0	0	1	1	1	1	1	1	0	0
1	1	1	0	0	1	0	1	1	1	1	1	1	1	1	0	1
1	1	2	1	1	1	1	1	1	1	1	0	0	1	1	0	1
1	1	1	1	1	1	1	1	1	1	1	1	1	1	1	0	1
1	1	3	1	0	0	0	0	0	1	1	1	1	1	0	0	1
0	1	1	1	1	1	0	0	0	0	0	0	0	1	0	0	0
0	1	3	1	1	1	1	0	1	1	0	0	0	0	1	0	0
0	1	2	1	0	1	0	1	1	1	1	1	1	1	1	1	1
0	1	2	1	0	1	0	1	1	1	1	1	1	1	1	0	1
0	1	3	1	1	1	1	0	0	1	0	0	0	0	0	0	0
0	1	1	1	1	1	0	1	1	1	1	1	1	1	1	1	1
0	1	0	0	0	0	0	1	1	1	1	1	1	1	1	0	1
0	1	2	1	1	1	0	0	0	1	1	1	0	0	1	0	1
1	1	1	1	0	1	0	1	1	1	1	1	1	1	1	0	1
1	1	2	1	1	1	1	1	1	1	0	0	0	0	1	0	0
1	1	3	1	0	1	0	1	1	1	1	1	1	1	1	0	1
1	1	1	1	0	1	0	1	1	1	1	1	1	1	1	0	1
1	1	1	1	0	0	0	1	1	1	1	1	1	1	1	0	1
1	1	3	1	0	1	1	1	1	1	1	1	1	1	1	0	1
1	1	2	1	0	1	0	1	0	1	1	1	0	1	1	1	1
1	1	3	1	0	1	0	1	1	1	1	1	1	0	1	0	1
1	1	2	1	1	1	0	0	0	1	0	0	0	0	0	0	1
1	1	1	0	1	1	1	1	0	1	1	1	1	1	1	0	1
1	1	2	1	1	1	0	1	0	1	1	1	1	1	1	1	1
1	1	2	1	0	1	0	0	0	1	1	1	1	1	1	0	1
0	1	0	0	1	1	0	1	1	1	1	1	1	1	1	0	1
1	1	3	1	0	1	0	0	0	1	1	1	0	1	0	0	1
1	1	1	0	1	1	0	0	0	1	0	0	0	1	0	1	1
1	1	1	1	0	1	0	1	1	1	1	1	1	1	1	0	1
1	1	2	1	1	1	0	1	1	1	1	1	1	1	1	0	1
1	1	3	1	1	1	1	1	1	1	1	1	1	1	1	0	1
1	1	3	1	1	1	1	1	1	1	1	1	1	1	1	1	0
0	1	2	1	1	1	0	0	0	1	0	0	0	1	0	0	0
0	1	3	1	1	1	1	0	1	1	1	1	1	1	0	0	1
0	1	3	1	0	1	0	1	1	1	1	1	1	1	1	0	1
0	1	1	1	0	0	0	0	1	1	1	1	1	1	1	0	1
0	1	3	1	1	1	0	0	1	1	1	1	1	0	1	0	1
0	1	3	1	1	1	0	0	1	1	0	1	0	0	0	0	1
0	1	3	1	0	1	0	0	1	1	1	1	1	1	1	1	1
0	1	2	1	1	1	0	0	1	1	0	1	1	1	0	0	0
0	1	2	1	0	1	0	1	1	1	0	1	0	0	0	1	0
1	1	3	1	0	1	1	1	1	1	1	1	1	1	1	0	1
0	1	0	0	1	1	1	0	0	1	1	0	1	0	1	0	1
0	1	3	1	1	1	1	0	0	1	0	1	0	0	1	1	0
0	1	2	1	1	1	0	0	0	1	0	1	0	1	0	0	1
0	1	2	1	1	1	0	1	0	1	0	0	1	1	0	0	1
0	1	1	1	0	1	1	0	0	0	0	0	0	0	0	0	1
0	1	1	1	0	1	0	1	0	1	1	1	1	0	0	0	1
0	1	1	0	0	0	1	1	1	1	0	0	0	1	0	0	1
0	1	3	1	1	1	1	0	0	1	0	0	0	1	0	0	0
1	1	2	1	0	1	0	1	1	1	0	1	0	1	0	0	0
1	1	2	1	0	1	0	0	1	1	0	0	0	0	0	0	0
1	1	0	0	1	1	1	0	1	1	1	1	1	1	0	0	1
1	1	2	1	0	1	0	1	0	1	1	1	1	1	0	1	1
1	1	2	1	1	1	0	1	1	1	1	1	1	1	1	0	1
1	1	0	1	1	1	1	0	0	1	1	1	1	1	1	1	1
1	1	1	1	0	1	1	1	1	1	1	1	1	1	0	0	0
1	1	1	1	1	1	0	1	1	1	0	0	0	1	1	1	0
0	1	0	1	0	0	0	1	0	1	1	1	1	1	1	1	1
0	1	2	1	1	1	0	0	0	1	1	1	0	0	0	0	1
0	1	1	1	0	1	0	1	1	1	1	1	0	0	0	0	1
0	1	1	1	1	1	0	0	1	1	1	1	1	0	0	0	1
0	1	1	1	1	1	0	1	1	1	1	1	0	0	0	0	1
0	1	3	1	1	1	0	0	1	1	1	1	1	1	1	0	1
0	1	2	1	1	1	0	1	1	1	1	0	1	1	1	1	1
1	1	3	4	0	1	0	1	1	1	1	1	1	1	1	1	1
0	1	1	1	0	0	0	1	1	1	0	0	0	1	0	0	1
1	1	1	1	0	0	0	1	1	1	1	1	1	0	1	1	1
1	1	2	1	1	1	0	1	1	1	1	1	1	1	1	1	1
1	1	2	1	1	1	0	1	1	1	1	1	1	1	1	0	1
1	1	2	1	1	1	1	1	1	1	0	0	0	1	1	1	1
1	1	2	1	1	1	0	1	1	1	1	1	1	1	1	0	1
1	1	1	1	1	1	0	1	1	1	1	1	1	1	1	0	1
1	1	3	1	1	1	1	1	1	1	1	1	1	1	0	0	1
1	1	2	1	1	1	0	1	1	1	1	1	1	0	0	0	1
0	1	1	1	1	1	1	0	0	1	0	1	0	0	0	1	0
0	1	2	1	0	1	1	0	1	1	0	0	0	1	1	0	1
0	1	1	1	1	1	0	1	1	1	0	0	0	1	0	0	0
0	1	3	1	0	1	1	0	0	1	0	0	0	1	0	1	0
0	1	1	1	1	1	0	0	0	1	0	0	0	1	0	1	1
0	1	2	1	1	1	0	0	1	1	0	1	0	1	0	0	1
0	1	1	1	0	0	1	1	1	1	0	0	1	1	0	0	1
0	1	2	1	0	1	1	1	1	1	0	0	0	1	0	0	1
0	1	2	1	1	1	1	0	0	0	0	0	0	0	0	0	0
0	1	2	1	1	1	1	1	1	1	0	0	0	0	0	0	0
0	1	1	1	0	0	1	1	1	1	1	1	1	1	1	0	1
0	1	0	1	0	1	0	1	1	1	1	1	1	1	1	0	1
0	1	2	1	0	1	1	1	0	1	0	0	0	0	0	0	0
0	1	2	1	1	1	0	0	1	1	0	0	0	1	0	0	0
0	1	1	1	0	1	0	1	1	1	1	1	1	1	1	0	1
0	1	1	1	0	0	0	1	1	1	1	1	1	1	0	0	1
1	1	3	1	1	1	1	1	1	1	0	1	0	1	0	0	1
1	1	2	1	0	1	0	1	1	1	1	0	1	1	1	0	1
1	1	2	1	1	1	0	0	0	1	1	1	1	1	0	0	1
1	1	0	1	0	1	1	1	1	1	1	1	1	1	1	0	1
1	1	1	1	0	1	0	1	1	1	1	1	1	1	1	0	1
1	1	1	1	1	1	0	0	0	1	0	0	0	1	1	0	1
1	1	3	1	1	1	0	1	1	1	1	1	1	1	1	0	1
1	1	1	1	1	1	0	0	1	1	1	1	1	1	1	0	0
1	1	3	1	1	1	1	0	0	1	0	0	0	0	0	1	0
1	1	1	1	0	1	0	1	1	1	0	1	0	0	0	1	1
1	1	3	1	0	1	0	1	1	1	1	1	1	1	1	0	1
1	1	2	1	0	1	0	1	1	1	1	1	1	0	0	0	1
1	1	1	1	0	1	0	1	0	1	1	1	1	0	0	0	0
1	1	2	1	1	1	1	1	1	1	0	0	0	1	0	0	0
1	1	2	1	1	1	1	1	1	1	0	0	0	0	0	0	0
1	1	1	1	1	1	0	1	1	1	1	1	1	1	1	0	1
1	1	1	1	1	1	1	1	1	1	1	0	1	1	1	0	1
1	1	1	1	0	1	0	1	1	1	1	1	1	1	1	0	1
0	0	2	1	1	1	1	1	1	1	0	1	0	1	0	0	1
0	0	3	2	1	1	1	0	0	1	1	1	1	1	0	0	0
1	0	0	1	1	1	1	1	1	1	1	1	0	1	1	1	1
1	0	1	1	1	1	0	1	0	1	1	1	0	1	0	1	1
1	0	3	1	0	1	0	0	1	1	1	1	1	1	0	0	1
1	0	0	1	1	1	1	1	1	1	1	1	1	1	1	1	1
1	0	3	4	1	1	0	1	1	1	1	1	0	1	1	1	1
1	0	2	1	1	1	1	0	0	1	1	1	0	1	1	1	0
1	0	2	1	1	1	0	0	0	1	1	0	0	1	0	1	1
1	0	2	1	1	1	0	1	1	1	1	0	0	1	1	1	0
1	0	2	1	1	1	0	0	0	1	0	0	0	1	1	1	0
1	0	2	4	1	1	1	0	0	1	1	1	1	1	1	0	1
1	0	1	1	1	1	0	0	0	1	1	0	1	1	1	0	0
1	0	2	4	1	1	0	0	0	1	1	0	0	1	0	0	0
1	0	1	1	1	1	0	1	1	1	1	0	0	1	0	1	1
1	0	1	1	1	1	0	1	1	1	1	0	0	0	1	0	1
1	0	1	1	1	1	1	0	0	1	1	0	0	1	1	0	0
1	0	3	1	1	1	1	0	1	1	1	1	1	1	1	1	1
1	0	2	1	1	1	0	0	0	1	0	0	0	1	0	1	1
1	0	1	1	1	1	1	1	0	1	1	0	0	1	0	1	1
1	0	1	1	1	1	0	1	1	1	1	1	1	1	1	0	0
1	0	0	1	1	1	0	1	1	1	1	1	0	1	1	0	1
1	0	1	1	1	1	0	1	0	1	1	1	0	1	1	1	0
1	0	2	1	1	1	0	0	0	0	0	0	0	1	1	0	0
1	0	0	1	1	1	0	1	1	1	1	1	1	1	1	1	1
0	0	3	1	1	1	0	1	1	1	1	0	0	1	1	1	1
0	0	3	4	1	1	0	0	0	1	1	1	0	1	1	1	0
0	0	2	4	1	1	0	1	0	1	0	0	0	1	1	1	0
0	0	2	1	1	1	1	0	1	0	0	0	0	1	1	1	0
0	0	2	1	1	1	0	0	0	1	0	0	0	1	0	1	0
0	0	1	1	1	1	0	1	1	0	0	0	0	1	0	0	0
0	0	0	0	1	1	0	1	1	1	1	1	1	1	1	1	1
0	0	0	1	1	1	1	1	1	1	1	0	0	1	1	1	1
0	0	1	1	1	1	0	0	0	1	0	0	0	1	1	1	1
1	0	2	4	1	1	0	1	0	1	0	0	0	1	1	1	0
0	0	0	1	1	1	1	1	0	1	1	0	0	1	0	0	1
0	0	1	1	1	1	1	0	0	1	0	0	0	1	1	0	1
0	0	1	1	1	1	1	0	0	1	1	0	0	1	1	0	1
0	0	0	1	1	1	0	1	1	1	1	1	1	1	1	1	1
0	0	3	4	1	1	1	0	1	1	1	1	0	1	1	1	1
0	0	2	1	1	1	0	0	0	1	1	0	0	1	1	0	0
0	0	2	2	0	1	1	0	0	1	1	0	0	1	0	1	0
0	0	2	1	1	1	1	0	1	1	1	0	0	1	0	0	0
1	0	1	1	1	1	1	1	1	1	1	1	1	1	1	1	1
0	0	3	1	1	1	1	1	1	0	0	0	0	1	0	1	1
0	0	2	1	1	1	0	0	0	0	0	0	0	1	0	1	0
0	0	2	1	1	1	0	1	0	1	1	1	1	1	1	1	0
0	0	0	1	1	1	1	1	1	0	0	0	0	1	0	0	1
0	0	1	1	1	1	1	0	0	1	0	0	0	1	0	0	0
0	0	0	1	1	0	0	1	1	1	1	0	0	1	1	0	1
0	0	1	1	1	1	0	1	0	1	0	1	0	1	1	1	1
0	0	0	1	0	0	0	1	1	1	1	0	1	1	1	1	1
0	0	1	4	1	0	0	1	1	1	1	1	0	1	1	1	1
1	0	2	1	1	1	1	0	0	1	0	0	0	1	0	1	0
0	0	1	1	1	1	1	1	0	1	0	0	0	1	1	0	0
1	0	0	1	1	1	0	1	1	1	1	0	0	1	1	1	1
1	0	2	1	1	1	1	1	1	1	1	0	0	1	1	1	1
1	0	2	1	1	1	1	1	1	0	0	0	0	1	0	0	0
1	0	1	1	1	1	0	1	1	0	0	0	0	1	1	1	1
1	0	2	1	1	1	0	0	0	0	0	0	0	1	1	1	0
1	0	2	1	1	1	0	1	1	0	0	0	0	1	1	1	0
1	0	1	1	1	1	1	1	1	1	1	1	1	1	1	1	1
1	0	1	1	1	1	0	1	1	1	0	0	0	1	1	0	0
1	0	1	1	1	1	1	1	0	1	0	0	0	1	0	1	0
1	0	1	1	1	1	0	1	1	1	1	0	0	1	1	1	0
1	0	1	1	1	1	1	1	1	1	1	0	1	1	1	1	0
1	0	0	1	1	1	1	1	1	1	1	1	1	1	1	1	1
1	0	3	1	1	1	1	0	0	1	1	1	0	0	0	1	0
1	0	1	1	1	1	0	1	1	1	1	1	1	1	1	1	1
1	0	2	1	1	1	1	1	1	1	1	0	0	1	1	0	1
1	0	1	1	1	1	0	1	1	0	0	0	0	0	0	1	1
1	0	1	1	1	1	1	0	0	1	0	0	0	0	0	0	1
1	0	1	1	1	1	0	1	1	0	0	0	0	0	1	0	1
1	0	1	1	1	1	0	0	0	1	1	1	1	1	1	1	1
1	0	0	1	1	1	1	1	1	1	1	1	1	1	1	1	1
1	0	2	1	1	1	1	1	1	1	1	1	0	0	0	1	0
0	0	2	1	0	1	1	0	0	1	1	0	0	1	1	1	0
0	0	1	1	1	1	1	1	1	1	1	0	0	1	1	0	1
0	0	1	1	1	1	1	0	0	1	0	0	0	1	1	0	1
0	0	2	1	1	1	0	0	0	0	0	0	0	1	1	1	1
0	0	2	1	1	1	1	0	0	1	0	0	0	1	1	1	0
0	0	0	1	1	1	1	0	1	0	0	0	0	1	1	0	1
0	0	0	1	1	1	0	1	1	1	1	1	1	1	1	1	1
0	0	1	1	1	1	0	0	0	1	0	0	0	0	0	1	0
0	0	2	1	1	1	0	0	0	0	0	0	0	1	0	1	0
1	0	2	1	1	1	0	1	0	0	0	0	0	1	0	0	1
0	0	1	1	1	1	1	0	0	0	0	0	0	1	1	1	0
1	0	3	1	1	1	0	0	0	1	1	0	0	1	0	1	1
0	0	1	1	1	1	1	1	1	1	1	1	0	1	0	1	1
1	0	1	1	1	1	1	1	1	1	1	1	0	1	0	0	1
0	0	2	1	1	1	0	0	0	1	1	1	1	0	0	1	0
0	0	1	1	1	1	0	1	1	1	1	1	0	1	1	1	0
0	0	0	1	1	1	0	1	1	1	1	1	1	1	1	1	1
0	0	3	1	1	1	0	0	0	1	1	0	0	1	1	0	0
0	0	3	4	1	1	0	0	0	1	1	0	0	0	0	1	0
0	0	0	1	1	1	1	1	1	1	1	1	1	1	1	0	0
0	0	1	1	1	1	0	1	1	1	1	1	1	1	1	1	1
0	0	3	4	1	1	0	0	0	1	1	1	1	0	1	0	1
0	0	1	1	1	1	0	1	1	1	0	0	0	1	0	0	0
0	0	3	4	1	1	1	0	1	1	1	1	0	1	1	0	0
0	0	2	1	1	1	0	1	0	1	1	0	0	1	0	1	1
1	0	1	1	1	1	0	1	1	1	1	0	1	1	0	1	0
1	0	3	1	1	1	0	0	1	1	1	1	1	1	1	1	0
1	0	1	1	1	1	1	0	0	1	1	0	0	1	0	1	0
1	0	1	1	1	1	0	1	1	1	1	0	0	1	1	1	1
1	0	1	1	1	1	1	1	1	1	1	0	0	1	1	1	1
1	0	2	1	1	1	1	0	0	1	1	0	0	0	1	1	1
1	0	3	4	1	1	0	0	1	1	1	1	0	1	0	1	0
1	0	3	4	1	1	0	1	1	1	1	1	1	1	1	1	1
0	0	1	1	1	1	1	0	0	1	1	1	1	1	1	1	0
1	0	1	1	1	1	0	1	1	1	1	0	1	1	1	0	1
1	0	1	1	1	1	1	1	1	1	1	1	1	1	1	1	1
1	0	1	1	1	1	0	0	0	1	1	1	0	1	0	0	1
1	0	2	1	1	1	1	0	0	1	1	0	1	1	0	1	0
1	0	1	1	1	1	0	1	1	1	1	1	1	1	1	1	1
1	0	1	1	1	1	0	1	1	1	1	1	1	1	1	1	0
1	0	3	4	1	1	1	1	1	1	1	1	1	1	1	1	1
1	0	1	1	1	1	0	1	1	1	1	1	1	1	0	1	1
1	0	1	1	1	1	0	1	1	1	1	1	1	1	1	1	1
0	0	2	1	1	1	0	0	0	1	0	1	0	1	1	1	1
1	0	2	1	1	1	0	1	0	1	1	0	0	1	0	1	0
0	0	1	1	1	1	0	1	1	1	1	1	1	1	1	1	0
0	0	3	4	1	1	0	0	1	1	1	0	0	1	1	0	0
0	0	3	1	1	1	1	0	1	1	1	1	1	1	0	0	0
0	0	1	1	1	1	1	0	1	1	1	1	0	1	1	0	0
0	0	1	1	1	1	0	0	0	1	1	1	0	1	1	0	0
0	0	0	0	1	1	0	1	1	1	1	1	1	1	1	0	1
0	0	1	1	1	1	0	1	1	1	1	0	1	1	1	0	1
0	0	1	1	1	1	0	1	1	1	0	0	0	1	1	0	1
0	0	2	1	1	1	0	0	0	0	0	0	0	1	0	0	0
0	0	1	1	1	1	0	1	0	1	1	1	1	1	0	1	0
0	0	1	1	1	1	0	1	0	1	1	0	0	1	1	0	1
1	0	0	1	1	1	0	1	1	1	1	0	0	1	1	0	1
1	0	1	1	1	1	0	0	1	1	1	0	0	1	1	0	1
1	0	2	1	1	1	0	1	1	1	1	0	0	1	1	0	1
1	0	0	1	1	1	0	1	1	1	1	0	1	1	1	0	1
1	0	2	1	1	1	0	1	1	1	1	0	0	0	1	0	1
1	0	0	1	1	1	0	1	1	1	1	1	1	1	1	0	1
1	0	2	1	1	1	1	0	0	1	1	0	0	1	1	0	1
1	0	2	1	1	1	0	0	0	1	0	0	0	1	0	0	1
1	0	1	1	1	1	0	1	1	1	1	0	0	1	1	0	1
0	0	2	4	1	1	0	1	1	1	1	1	0	1	1	0	1
1	0	1	1	1	1	0	1	1	1	1	0	0	1	1	1	0
0	0	2	1	1	1	0	1	0	1	1	0	0	1	1	1	0
0	0	2	1	1	1	0	1	1	1	0	0	0	1	0	0	1
0	0	2	1	1	1	0	1	0	1	1	0	0	1	1	1	0
0	0	2	4	1	1	0	0	0	1	1	0	0	1	0	0	0
0	0	0	1	1	1	1	1	1	1	1	1	1	1	0	1	1
0	0	1	1	1	1	0	0	0	1	1	0	0	1	1	1	1
0	0	2	1	1	1	0	0	0	1	1	1	1	1	1	1	0
0	0	2	1	1	1	0	0	0	1	0	0	0	1	0	0	0
0	0	1	1	1	1	0	1	1	1	0	0	0	1	0	1	1
0	0	0	1	1	1	0	0	0	1	1	0	0	1	1	0	0
0	0	1	1	1	1	0	1	1	1	1	0	0	1	1	1	1
0	0	1	1	1	1	0	0	0	1	1	0	1	1	0	1	1
0	0	2	1	1	1	0	1	1	1	1	0	1	1	1	0	1
0	0	1	1	1	1	0	1	1	1	1	1	1	1	1	1	1
0	0	3	4	1	1	1	0	1	1	1	0	0	1	1	1	0
0	0	1	1	1	1	0	1	1	1	1	0	1	1	1	1	0
0	0	1	1	1	1	0	1	1	1	1	1	0	1	1	1	1
0	0	1	1	1	1	0	1	1	1	1	0	0	1	1	1	1
0	0	2	4	1	1	1	1	1	1	0	0	0	1	1	0	1
0	0	1	1	1	1	1	1	0	1	0	0	0	0	0	1	1
1	0	2	1	1	1	1	1	0	1	1	0	0	1	0	1	0
1	0	1	1	1	1	1	1	1	1	1	1	1	1	1	1	1
1	0	2	1	1	1	1	0	0	0	0	0	0	1	0	1	0
1	0	0	1	1	1	0	0	0	0	0	0	0	1	0	1	1
1	0	2	1	1	1	1	0	0	1	1	1	0	1	1	1	1
1	0	1	1	1	1	1	0	0	1	0	0	0	1	1	0	0
1	0	1	1	1	1	0	0	0	1	1	1	1	1	0	0	1
1	0	2	1	1	1	1	0	0	1	0	0	0	0	1	1	0
1	0	1	1	1	1	0	0	1	1	1	1	0	1	1	0	0
0	1	1	1	0	1	0	1	1	1	1	1	1	1	1	0	1
1	1	3	1	1	1	0	1	0	1	0	0	0	0	0	0	1
1	1	1	1	0	1	1	1	1	1	1	1	1	1	1	0	0
1	1	3	1	0	1	0	1	1	1	0	1	0	1	0	0	0
1	1	1	1	0	1	0	1	1	1	1	1	1	1	1	0	1
1	1	3	1	1	1	0	1	1	1	1	1	1	1	1	1	1
1	1	2	1	1	1	0	0	0	1	0	0	0	1	1	1	1
1	1	1	1	0	1	0	1	1	1	1	1	1	1	1	0	1
1	1	2	1	1	1	0	0	0	1	1	1	0	0	0	1	0
1	1	0	1	1	1	0	1	1	1	1	1	1	1	1	0	0
1	1	3	1	1	0	0	1	1	1	1	1	1	1	0	1	0
1	1	3	1	0	1	0	0	0	1	1	1	1	1	0	0	1
1	1	3	1	0	1	0	1	1	1	1	1	1	1	1	0	0
1	1	3	1	1	0	0	1	0	1	1	1	1	1	0	0	0
1	1	1	1	0	0	1	1	0	1	0	1	0	0	0	0	1
1	1	0	0	0	0	1	1	1	1	1	1	1	1	0	0	1
1	1	1	1	1	0	0	1	1	1	1	1	1	1	0	1	1
1	1	1	1	0	1	1	1	0	1	1	1	1	1	0	1	1
1	1	1	1	0	1	0	1	1	1	1	1	1	1	0	1	1
1	1	3	1	1	1	0	1	1	1	1	1	1	1	1	1	1
1	1	1	1	1	1	0	1	1	1	1	1	1	1	0	0	1
1	1	0	0	0	1	0	1	1	1	1	1	1	1	1	1	1
0	1	3	1	1	0	0	1	1	1	0	1	0	0	0	0	0
0	1	2	1	1	1	1	1	0	1	0	1	0	1	0	0	0
0	1	1	1	0	0	0	1	1	1	1	1	1	1	1	0	1
0	1	1	1	1	1	0	1	0	1	1	1	1	1	1	0	1
0	1	1	1	1	0	1	0	0	1	0	1	0	0	0	0	1
0	1	2	1	1	1	0	1	1	1	1	1	1	1	1	0	1
0	1	1	1	0	1	1	1	1	1	1	1	1	1	1	0	0
0	1	0	0	1	1	0	1	1	1	1	1	1	1	1	0	1
1	1	2	1	1	1	0	0	0	1	1	1	1	1	1	0	1
0	1	1	1	1	1	0	0	0	1	1	0	0	1	1	0	1
0	1	1	1	0	1	1	0	0	1	1	1	1	1	1	0	1
0	1	2	1	1	1	1	0	0	1	1	1	0	1	1	0	0
0	1	1	1	0	1	1	1	1	1	1	1	1	1	0	0	1
0	1	1	1	0	0	0	1	1	1	1	1	1	1	0	0	1
0	1	2	1	0	0	0	1	0	0	0	0	0	1	0	0	0
0	1	1	1	0	0	0	1	1	1	1	1	1	1	1	0	1
1	1	3	1	1	1	1	1	1	1	1	1	1	1	1	1	1
0	1	2	1	0	1	0	0	1	1	1	0	0	1	0	0	1
0	1	2	1	0	1	1	0	0	1	0	0	0	0	0	0	0
0	1	3	1	1	1	1	0	0	1	0	0	0	0	1	0	0
0	1	3	1	0	1	1	0	0	1	0	0	0	1	0	1	0
0	1	2	1	1	1	1	1	1	1	1	1	0	1	1	1	1
0	1	2	1	1	1	1	0	0	1	0	0	0	0	0	1	0
0	1	1	1	0	1	1	1	1	1	1	1	1	1	0	1	0
0	1	0	0	1	1	1	1	1	1	1	1	1	1	1	0	1
0	1	1	1	1	1	0	1	1	1	0	0	0	1	0	0	1
1	1	2	1	0	0	0	1	1	1	1	1	1	1	1	0	1
0	1	1	1	1	0	1	1	0	1	1	1	1	1	1	1	1
1	1	2	1	1	1	0	0	0	1	1	1	1	1	1	1	1
1	1	1	1	0	1	0	0	0	1	1	1	1	1	1	0	0
1	1	3	1	1	0	0	1	1	1	1	1	1	1	1	0	0
1	1	3	1	0	1	0	1	1	1	1	1	1	0	1	0	1
1	1	1	1	0	0	0	1	0	1	1	1	1	1	0	0	1
1	1	1	1	0	1	1	0	0	1	1	1	1	1	1	0	1
1	1	2	1	1	1	0	1	1	1	1	1	1	1	1	0	1
1	1	1	1	0	0	0	1	1	1	1	1	1	1	1	1	1
1	1	1	1	0	1	0	0	0	1	1	1	1	1	1	1	1
1	1	1	1	0	0	0	1	1	1	1	1	1	1	1	0	0
1	1	2	1	0	1	0	0	0	1	0	1	0	1	1	1	1
1	1	2	1	1	1	1	1	1	1	1	1	1	1	1	1	1
1	1	0	0	0	1	0	1	1	1	1	1	1	1	1	1	1
1	1	2	1	0	1	0	1	1	1	1	1	1	1	1	0	0
1	1	2	1	1	1	0	0	0	1	0	1	0	1	0	0	0
1	1	1	1	1	1	0	1	1	1	1	1	1	1	1	1	0
1	1	1	1	1	0	0	1	1	1	1	1	1	1	1	0	1
1	1	0	1	1	1	0	1	1	1	1	1	1	1	1	1	1
1	1	1	1	1	1	1	1	1	1	1	1	1	1	1	1	0
1	1	1	1	1	1	0	1	1	1	1	1	1	1	1	1	0
0	1	1	1	1	1	1	1	0	1	1	1	1	1	0	0	1
0	1	3	1	0	1	0	0	1	1	1	1	1	1	0	0	0
0	1	1	1	0	0	1	1	1	1	1	1	1	1	0	0	1
0	1	1	0	1	1	1	1	1	1	1	1	1	1	1	1	1
0	1	2	1	1	1	1	1	1	1	1	1	1	1	0	0	1
0	1	2	1	0	1	1	1	1	1	1	1	1	0	0	0	0
0	1	1	1	0	1	1	1	1	1	1	1	1	1	1	1	1
0	1	2	1	1	1	1	0	0	1	0	1	0	1	1	1	1
0	1	2	1	1	1	1	0	1	1	0	1	0	1	1	1	1
1	1	1	1	0	1	0	1	1	1	1	1	1	1	0	1	0
0	1	3	1	1	1	0	0	1	1	1	1	1	1	0	0	0
0	1	2	1	1	1	0	0	0	1	1	1	1	0	0	0	0
0	1	2	1	1	1	0	1	1	1	1	1	1	0	1	0	1
0	1	1	1	0	1	0	0	1	1	1	1	0	1	0	1	1
0	1	1	1	0	1	0	1	1	1	1	1	1	0	1	1	1
0	1	3	1	0	1	0	0	0	1	1	1	1	1	0	1	0
0	1	3	1	1	1	0	0	0	1	1	1	1	1	1	1	1
0	1	1	1	1	1	0	1	1	1	1	1	1	1	1	1	0
0	1	0	1	0	1	0	1	0	1	1	1	0	1	0	0	0
0	1	1	1	1	1	0	1	0	1	1	1	1	1	1	1	1
0	1	3	1	1	1	0	0	0	1	1	1	0	1	0	0	0
1	1	2	1	1	1	1	0	0	1	1	0	1	1	1	0	0
1	1	3	1	0	1	0	1	1	1	1	1	1	0	1	0	0
1	1	0	1	0	1	0	1	1	1	1	1	1	1	1	0	1
1	1	1	1	0	1	0	0	0	1	1	0	0	1	0	1	0
1	1	2	1	1	1	0	1	1	1	1	1	1	1	1	1	1
1	1	2	1	1	1	1	1	1	0	0	0	0	1	0	0	0
1	1	2	1	1	1	1	0	0	1	1	1	0	0	0	1	0
0	1	2	1	0	1	0	1	1	1	1	1	1	1	0	0	0
1	1	2	1	0	0	1	0	0	1	0	0	0	1	0	0	1
1	1	1	1	0	1	0	1	1	1	1	1	1	1	1	0	0
1	1	3	1	1	1	0	1	1	1	1	1	1	1	0	0	1
1	1	1	1	1	1	1	0	0	1	1	1	0	0	0	0	0
1	1	3	1	1	1	0	1	1	1	1	1	1	0	0	0	0
1	1	1	1	0	0	1	1	1	1	1	1	1	1	0	1	1
1	1	2	1	1	1	1	1	1	1	1	1	1	1	0	1	0
1	1	1	1	1	1	0	1	1	1	1	0	1	1	1	1	1
1	1	1	1	0	1	0	0	0	1	1	1	1	1	0	0	1
0	1	2	1	1	1	1	1	1	1	0	0	0	1	0	0	0
0	1	1	0	1	0	1	0	0	1	1	1	1	1	0	0	0
0	1	3	1	1	1	0	0	0	1	1	1	0	0	0	0	0
0	1	3	1	1	1	0	0	1	1	1	1	0	1	1	0	1
0	1	1	1	0	0	1	0	0	1	1	0	1	0	1	0	0
0	1	1	1	0	0	1	1	0	1	0	0	0	1	0	0	0
0	1	3	1	0	1	0	0	0	1	0	1	0	1	0	0	1
0	1	2	1	1	1	0	1	1	1	1	1	1	1	0	0	0
0	1	0	1	1	1	0	1	1	1	1	1	1	1	1	0	1
0	1	2	1	0	1	0	1	1	1	1	1	1	1	1	0	1
1	1	1	1	0	1	0	1	1	1	1	1	1	0	1	0	1
1	1	1	1	1	1	0	1	1	1	1	1	1	1	1	0	1
1	1	2	1	1	1	0	1	1	1	1	1	1	1	1	0	0
1	1	3	1	0	1	0	0	1	1	1	1	1	1	0	0	1
1	1	1	1	1	1	0	1	1	1	1	1	1	1	1	0	1
1	1	3	1	1	1	0	0	0	1	0	1	0	1	1	0	1
1	1	2	1	1	1	1	1	1	1	1	1	1	1	0	0	0
1	1	1	1	0	1	0	1	0	1	1	1	1	1	0	0	1
0	1	3	1	0	1	0	1	1	1	1	1	1	1	1	0	1
0	1	1	1	0	1	0	1	1	1	1	1	1	1	1	0	0
0	1	1	1	1	1	0	1	1	1	1	1	0	1	1	0	1
0	1	1	1	0	1	0	1	1	1	1	1	1	1	0	0	1
0	1	1	1	1	1	0	1	1	1	1	1	1	1	1	1	0
0	1	2	1	1	1	0	1	0	1	1	1	1	0	0	0	1
0	1	1	1	1	1	1	1	0	1	1	1	0	0	0	1	0
0	1	2	1	1	1	0	0	0	1	0	1	0	1	0	0	0
0	1	3	1	1	0	0	1	1	1	1	1	1	1	0	1	0
0	1	2	1	0	1	0	0	0	1	1	1	0	1	0	0	0
0	1	0	1	0	0	0	1	1	1	1	1	1	1	1	0	1
0	1	1	0	0	1	0	1	1	1	1	1	1	1	1	1	1
0	1	1	1	0	0	0	1	1	1	1	1	1	1	1	1	1
0	1	3	1	1	1	0	0	0	1	1	1	1	1	0	0	0
0	1	2	1	1	1	0	1	0	1	1	1	1	1	1	1	0
0	1	2	1	0	0	0	1	1	1	1	1	1	0	1	1	1
0	1	3	1	0	1	0	1	1	1	1	1	1	0	0	0	0
0	1	1	1	1	1	1	0	0	1	0	0	0	1	0	1	0
1	1	2	1	0	0	1	1	1	1	1	1	0	1	0	0	1
1	1	1	1	1	1	1	0	1	1	0	0	0	1	0	0	0
1	1	1	1	0	0	1	1	1	1	1	1	1	1	1	1	1
1	1	1	1	1	1	0	1	1	1	1	1	1	1	1	1	1
1	1	0	0	1	1	0	0	0	1	1	0	1	1	0	0	1
1	1	1	1	1	1	1	1	0	1	1	1	1	1	0	1	1
1	1	2	1	1	1	0	1	1	1	1	1	1	1	1	1	0
1	1	1	1	0	1	1	1	1	1	1	1	1	1	1	0	1
1	1	1	1	0	1	1	1	1	1	1	1	1	1	1	0	0
0	0	1	1	1	1	1	1	1	1	1	0	0	1	0	1	1
0	0	2	1	1	1	0	0	0	1	0	0	0	0	1	0	0
0	0	2	1	0	1	1	0	0	1	0	0	0	0	0	1	0
0	0	2	1	1	1	0	0	1	1	1	1	1	1	0	0	0
0	0	0	1	1	1	1	1	1	1	1	1	1	1	1	1	0
0	0	3	4	1	1	1	0	1	1	1	1	1	1	1	1	0
0	0	1	1	1	1	1	0	1	0	0	0	0	1	0	1	1
0	0	3	1	1	1	1	1	0	1	1	1	0	0	1	1	1
0	0	3	1	1	1	0	0	1	1	0	0	0	1	1	1	1
0	0	1	1	1	1	0	1	1	1	1	1	1	1	1	1	1
1	0	1	1	1	1	1	1	1	1	1	1	1	1	1	0	1
0	0	1	1	1	1	1	1	1	1	1	0	1	0	1	0	1
1	0	1	1	1	1	0	1	1	1	1	1	1	1	1	1	1
1	0	1	1	1	1	0	1	1	1	1	0	0	0	0	1	0
1	0	2	1	1	1	0	0	0	1	1	1	1	1	1	1	1
1	0	2	1	1	1	0	0	0	1	1	1	0	1	1	1	0
1	0	0	1	1	1	0	1	1	1	1	0	0	1	1	0	1
1	0	1	1	1	1	1	1	1	1	1	1	1	1	1	1	1
1	0	0	1	1	1	0	1	1	1	1	1	1	1	1	1	1
1	0	1	1	1	1	0	1	1	1	1	0	0	1	0	0	0
1	0	3	3	1	1	1	1	1	1	1	1	1	1	1	0	1
1	0	3	4	1	1	1	0	1	1	1	1	1	1	1	1	1
1	0	2	1	1	1	0	0	1	1	1	1	1	1	1	1	1
0	0	1	1	1	1	1	1	0	0	0	0	0	1	0	0	1
0	0	1	1	1	1	1	0	0	1	1	0	0	1	0	0	1
0	0	0	1	1	1	0	1	1	1	1	1	1	1	1	1	1
0	0	1	1	1	1	0	1	1	0	0	0	0	1	1	1	1
0	0	1	1	1	1	0	1	1	1	1	0	1	1	1	0	1
0	0	1	1	1	1	0	1	1	1	1	0	0	1	1	1	1
0	0	1	1	1	1	1	0	1	1	1	0	1	1	1	1	0
0	0	0	1	1	1	0	1	1	1	1	0	1	1	1	0	1
0	0	1	1	1	1	1	0	0	1	1	1	1	1	1	1	1
1	0	1	1	1	1	1	1	0	1	1	0	0	1	1	1	1
0	0	0	1	1	1	1	1	1	1	1	1	1	1	1	1	1
0	0	2	1	1	1	0	1	1	1	1	1	1	0	1	0	1
0	0	1	1	1	1	0	0	1	0	0	0	0	0	1	0	1
0	0	1	1	1	1	0	1	1	1	0	1	0	0	0	1	0
0	0	3	4	1	1	1	0	0	1	1	1	0	1	1	0	1
0	0	1	1	1	1	0	1	1	1	0	0	0	1	1	1	0
0	0	1	1	1	1	1	1	1	1	0	1	0	1	1	1	0
0	0	1	1	1	1	0	1	1	1	1	1	1	1	1	1	1
1	0	0	1	1	1	1	1	1	1	1	1	1	1	1	1	1
1	0	1	1	1	1	0	1	0	1	1	0	1	1	1	1	1
1	0	1	1	1	1	0	1	1	1	1	0	1	1	0	1	1
1	0	2	1	1	1	1	0	0	1	1	0	1	1	1	1	1
1	0	1	1	1	1	0	1	1	1	0	0	0	1	1	1	1
1	0	0	1	1	1	0	0	1	1	1	1	1	1	1	1	1
1	0	2	1	1	1	0	0	0	1	1	1	1	1	1	1	1
1	0	2	1	1	1	1	1	1	0	0	0	0	0	1	1	0
1	0	2	1	1	1	0	1	1	1	1	1	1	1	1	1	1
1	0	1	1	1	1	0	1	0	1	0	0	0	1	0	1	1
1	0	1	3	1	1	1	0	0	1	1	1	1	1	1	0	0
1	0	2	1	1	1	0	0	0	1	1	0	0	0	1	0	1
1	0	1	1	1	1	1	1	1	1	1	1	1	1	1	1	0
1	0	2	1	1	1	0	0	0	1	1	1	1	1	1	1	1
1	0	1	1	1	1	0	0	0	1	1	0	0	1	1	1	1
1	0	2	1	1	1	1	0	0	1	1	0	0	1	1	1	0
1	0	1	1	1	1	0	1	1	1	1	0	1	1	1	0	1
1	0	1	1	1	1	0	1	1	0	0	0	0	1	1	1	1
1	0	1	1	1	1	1	1	1	1	0	0	0	1	1	1	1
1	0	0	1	1	1	0	1	1	1	1	1	1	1	1	1	1
1	0	3	1	1	1	1	1	1	1	1	1	1	1	1	1	1
1	0	1	1	1	1	0	1	1	1	1	1	0	1	1	1	1
0	0	0	1	1	1	0	1	0	1	0	0	0	1	1	1	1
0	0	1	1	1	1	0	1	1	1	1	1	1	1	1	1	1
0	0	0	1	1	1	1	1	1	1	1	0	0	1	1	1	1
0	0	3	4	1	1	0	0	0	0	0	0	0	0	0	1	0
0	0	1	1	1	1	1	1	0	1	0	0	0	1	1	1	1
0	0	2	4	1	1	1	0	0	1	1	0	0	1	1	1	0
0	0	1	1	1	1	0	1	1	1	1	1	0	1	1	1	0
0	0	1	1	1	1	1	0	0	0	0	0	0	1	0	1	0
1	0	1	1	1	1	1	1	1	1	1	1	1	1	1	1	1
1	0	2	1	1	1	0	1	0	1	1	0	0	1	0	0	0
1	0	1	1	1	1	0	1	1	1	1	0	0	1	1	1	0
1	0	1	1	1	1	0	1	1	1	0	0	0	1	1	1	1
1	0	1	0	1	1	1	0	1	1	1	1	0	1	0	1	1
1	0	2	1	1	1	0	1	1	1	1	1	0	1	1	1	1
1	0	1	1	1	1	0	1	1	1	1	1	1	1	0	1	1
1	0	2	1	1	1	0	1	1	1	1	0	0	0	1	1	1
1	0	3	1	1	1	0	0	1	1	1	0	0	1	0	0	0
1	0	0	1	1	1	1	1	1	1	1	1	1	1	1	0	1
1	0	2	1	1	1	1	1	1	1	1	1	1	1	1	1	0
1	0	2	4	1	1	0	1	1	1	1	1	0	1	1	0	1
1	0	1	1	1	1	0	1	0	1	1	1	0	1	0	1	0
0	0	1	1	1	1	0	0	0	1	1	0	0	1	1	1	0
1	0	1	1	1	1	1	0	1	1	0	0	0	1	1	1	0
0	0	2	1	1	1	1	1	1	1	0	0	0	0	0	0	0
0	0	2	1	1	1	1	0	0	0	0	0	0	1	0	0	0
0	0	2	1	1	1	1	0	0	1	1	0	0	0	1	1	1
0	0	1	1	1	1	1	0	0	1	0	0	0	0	0	0	0
0	0	1	1	1	1	1	1	1	1	1	0	1	1	0	0	1
0	0	2	1	1	1	1	1	1	1	0	0	0	0	0	0	0
0	0	2	1	1	1	1	0	0	1	1	1	1	1	1	1	1
0	0	2	1	1	1	0	1	1	1	1	1	1	1	0	1	0
0	0	1	1	1	1	1	0	0	1	1	1	1	0	1	1	1
0	0	0	1	1	1	0	1	1	1	1	1	1	0	0	1	1
0	0	3	4	1	1	1	0	1	1	1	1	1	0	0	0	1
0	0	1	1	1	1	1	1	1	1	1	0	0	1	1	1	1
0	0	3	1	1	1	1	0	1	1	0	0	0	0	0	1	0
0	0	1	1	1	1	1	0	0	1	1	0	0	1	0	0	0
0	0	3	1	1	1	0	0	1	1	0	0	0	0	0	1	0
0	0	0	1	1	1	1	0	0	1	1	1	1	1	1	0	0
0	0	2	1	1	1	1	1	1	1	1	0	1	1	0	0	1
0	0	2	1	1	1	1	1	1	1	1	1	1	1	0	0	1
0	0	2	1	1	1	1	1	0	1	1	1	1	1	1	0	1
1	0	1	1	1	1	1	1	1	1	1	1	1	1	1	0	1
0	0	3	4	1	1	1	0	1	1	1	1	1	1	0	0	0
0	0	2	1	1	1	0	0	1	0	0	0	0	1	1	0	0
1	0	3	1	1	1	0	0	1	1	1	0	1	0	1	1	0
1	0	1	1	1	1	1	1	1	1	1	1	1	1	1	1	1
1	0	2	1	1	1	1	1	1	1	1	1	1	1	1	0	1
1	0	1	1	1	1	1	0	1	1	1	1	1	1	1	0	1
1	0	1	1	1	1	1	1	1	1	0	1	0	1	0	0	1
1	0	0	1	1	1	1	1	1	1	1	1	1	1	1	1	1
0	0	2	1	1	1	0	1	1	1	1	0	0	0	1	1	1
0	0	2	1	1	1	1	0	0	1	1	0	0	1	1	1	0
0	0	1	1	1	1	0	1	1	1	1	0	1	1	1	1	0
0	0	3	4	1	1	1	0	1	1	0	0	0	0	0	1	0
0	0	2	1	1	1	1	0	1	0	0	0	0	1	0	0	0
0	0	1	1	1	1	0	0	0	1	0	0	0	0	1	1	0
0	0	2	1	1	1	1	0	1	1	1	0	0	1	0	1	0
0	0	2	1	1	1	1	0	0	1	1	0	0	1	1	1	1
0	0	2	1	1	1	0	1	1	1	1	1	1	1	1	0	1
0	0	0	1	1	1	1	1	1	1	1	0	0	1	0	0	1
0	0	1	1	1	1	0	0	0	1	0	1	0	0	0	1	0
0	0	2	1	1	1	0	1	1	1	1	1	1	1	1	0	1
0	0	1	1	1	1	1	1	1	1	1	0	1	1	0	1	1
0	0	0	1	1	1	1	1	1	1	1	0	1	1	0	1	1
0	0	1	3	1	1	1	1	1	1	1	1	1	1	1	1	1
0	0	3	4	1	1	0	0	0	1	0	0	0	1	0	0	0
0	0	1	1	1	1	1	1	1	1	0	0	0	1	0	0	1
0	0	2	1	1	1	1	0	0	0	0	0	0	1	0	1	0
0	0	3	4	1	1	1	1	1	1	0	0	0	1	1	1	1
1	0	1	1	1	1	0	1	1	1	1	1	1	1	1	0	1
1	0	2	1	1	1	0	0	0	1	1	1	1	1	1	1	1
1	0	1	1	1	1	0	1	1	0	0	0	0	1	1	0	1
1	0	1	1	1	1	0	1	1	1	0	0	0	1	1	0	1
1	0	1	1	1	1	0	1	1	1	1	0	0	1	1	0	1
1	0	1	1	1	1	1	1	1	1	1	0	1	1	1	1	0
1	0	1	1	1	0	0	1	1	1	1	0	1	1	1	0	1
1	0	1	1	1	1	0	1	1	1	1	1	1	1	1	1	1
1	0	0	1	1	1	0	1	1	1	1	0	1	1	1	0	0
0	0	2	1	1	1	1	0	0	0	1	0	0	1	1	0	0
1	0	2	1	1	1	1	0	0	1	0	0	0	1	0	1	0
1	0	0	1	1	1	0	1	1	1	1	1	1	1	1	1	1
1	0	1	1	1	1	1	1	1	0	0	0	0	1	1	0	0
1	0	0	1	1	1	0	0	0	1	1	1	1	1	1	1	1
1	0	0	1	1	1	1	1	1	1	1	0	0	1	1	0	1
1	0	1	1	1	1	1	1	1	1	1	0	1	1	1	1	1
1	0	2	1	1	1	1	0	0	1	1	0	0	1	0	1	0
1	0	2	2	1	1	1	1	1	1	1	1	1	0	1	1	1
1	0	2	4	1	1	1	1	1	1	0	0	0	0	1	1	1
0	0	1	1	1	1	1	1	1	1	1	1	1	1	1	0	1
1	0	2	1	1	1	1	0	0	1	1	1	1	0	1	0	0
1	0	2	1	1	1	1	1	1	1	1	1	0	1	1	1	1
1	0	1	1	1	1	0	1	1	1	1	1	0	1	0	1	1
1	0	1	1	1	1	1	0	0	1	0	0	0	1	1	1	0
1	0	0	1	1	1	1	1	1	1	1	1	1	1	1	1	1
1	0	0	1	1	1	0	1	1	1	1	1	1	1	1	1	1
1	0	3	1	1	1	0	0	0	1	1	1	1	1	1	0	0
1	0	1	1	1	1	0	0	1	1	1	1	1	1	1	1	1
1	0	2	1	1	1	0	0	1	1	1	1	1	1	0	1	1
0	1	1	0	1	1	1	1	1	1	1	1	1	1	1	1	1
0	1	1	1	0	0	1	1	1	1	1	0	0	1	1	0	1
0	1	2	1	1	1	0	0	1	1	0	0	0	1	0	0	1
0	1	3	1	0	1	1	1	1	1	1	1	1	1	1	1	1
0	1	3	1	0	1	0	1	1	1	1	1	1	1	1	0	1
0	1	1	1	0	0	1	1	1	1	0	0	1	0	0	0	1
0	1	1	1	1	1	0	1	1	1	1	1	1	1	1	0	1
0	1	2	1	0	1	0	0	1	1	1	1	1	0	0	0	1
0	1	1	1	0	1	0	1	0	1	1	1	1	1	0	0	1
0	1	3	1	0	0	0	0	0	1	0	1	0	1	0	0	0
1	1	3	1	0	1	0	1	1	1	1	1	1	1	1	0	1
1	1	1	1	0	0	1	1	1	1	1	0	1	0	0	0	1
1	1	3	1	0	1	1	0	1	1	1	1	1	1	1	0	1
1	1	1	1	0	0	1	1	1	1	1	1	1	1	0	0	1
1	1	1	1	0	1	0	1	1	1	1	1	1	0	1	0	1
1	1	0	1	1	1	0	1	0	0	0	0	0	1	1	1	1
1	1	0	1	0	0	0	1	1	1	1	1	1	1	0	0	1
1	1	1	1	0	0	0	1	1	1	0	0	0	1	1	0	1
1	1	2	1	0	1	0	1	1	1	0	0	0	1	1	0	1
1	1	1	1	1	1	1	1	1	0	0	0	0	1	0	1	1
1	1	1	1	1	0	1	1	1	1	1	0	1	1	1	0	1
0	1	3	1	1	1	1	0	0	1	0	0	0	1	0	0	1
0	1	0	0	1	1	0	0	1	1	1	1	1	1	1	0	1
0	1	1	1	1	1	1	1	1	1	1	0	0	1	1	0	1
0	1	2	1	1	1	1	0	0	1	0	0	0	1	0	0	0
0	1	2	1	1	1	1	1	1	1	1	1	1	1	1	0	1
0	1	2	1	1	1	0	0	0	1	0	0	0	1	1	0	1
1	1	3	1	0	1	0	1	1	1	1	1	0	1	0	0	1
0	1	1	1	1	1	1	0	0	1	1	0	0	1	1	0	1
0	1	2	1	0	1	1	1	1	1	0	0	0	1	0	0	1
0	1	0	1	1	1	1	1	1	1	1	1	1	1	1	1	1
0	1	0	1	0	1	1	1	1	1	1	1	1	1	1	1	1
0	1	3	1	1	1	0	1	1	1	1	1	1	0	1	1	0
0	1	3	1	0	1	0	1	0	1	1	1	1	1	1	0	1
1	1	1	1	0	1	1	1	1	1	1	1	1	1	1	0	0
1	1	0	0	1	1	0	1	1	1	1	1	1	1	1	1	0
1	1	2	1	1	1	1	1	1	1	0	0	0	1	1	0	0
1	1	3	1	1	1	0	0	0	1	1	1	0	1	1	0	0
1	1	1	1	0	1	0	1	1	1	1	1	1	1	1	1	1
1	1	2	0	1	1	1	1	1	1	1	1	1	1	1	1	1
1	1	2	1	0	1	1	1	0	1	0	0	0	1	0	0	0
1	1	3	1	0	1	0	1	1	1	1	1	1	1	1	1	1
1	1	3	1	0	1	1	1	1	1	1	1	1	1	1	0	1
1	1	1	1	0	1	0	1	1	1	1	1	1	1	0	0	1
1	1	1	1	0	1	1	1	1	1	1	1	1	1	0	0	1
1	1	1	1	1	1	1	0	0	1	0	1	0	1	1	0	1
1	1	3	1	1	1	1	1	1	1	1	1	1	1	1	0	1
1	1	2	1	0	1	0	0	1	1	1	1	1	1	1	0	1
1	1	2	1	1	1	1	0	1	1	0	0	0	1	0	1	1
1	1	2	1	0	0	0	1	0	1	1	0	1	1	0	0	1
1	1	1	1	0	0	0	1	1	1	1	0	1	1	0	1	1
1	1	2	1	1	0	0	0	0	1	0	0	0	1	1	1	1
1	1	1	1	0	0	1	1	1	1	1	1	1	1	0	0	1
1	1	1	0	1	1	0	0	1	1	1	1	1	1	1	0	1
1	1	3	1	1	1	1	0	0	1	1	1	1	1	1	1	1
0	1	2	1	0	1	0	1	1	1	1	1	1	1	1	1	1
0	1	1	1	0	1	1	0	0	1	0	0	0	1	0	0	1
0	1	3	1	1	1	1	1	1	1	0	0	0	1	1	0	0
0	1	1	1	0	1	0	1	1	1	1	1	1	1	0	1	1
0	1	1	1	0	1	1	1	1	1	0	0	0	0	0	1	1
0	1	1	1	0	0	0	1	1	1	1	1	1	1	0	1	1
0	1	1	0	1	0	0	1	1	1	1	1	1	1	1	1	1
0	1	1	0	0	0	0	1	0	1	1	1	1	1	1	0	1
1	1	1	1	0	1	1	1	0	1	1	1	1	1	0	0	1
1	1	2	1	1	1	0	0	0	1	1	1	0	1	1	1	1
1	1	0	0	1	1	0	1	1	1	1	1	1	1	1	1	1
1	1	1	0	0	1	0	1	1	1	1	1	1	1	1	1	1
1	1	1	1	0	1	1	1	1	1	1	1	1	0	0	0	1
1	1	2	1	0	1	0	1	1	1	0	1	0	0	0	0	1
1	1	2	1	1	1	1	1	1	1	1	1	1	1	1	1	1
1	1	2	1	0	1	0	1	1	1	1	1	1	0	0	0	0
1	1	0	0	1	1	1	1	1	1	1	1	1	1	1	1	1
1	1	3	1	0	1	0	1	1	1	1	1	1	1	1	1	1
1	1	1	1	0	1	0	1	1	1	1	1	1	1	1	1	1
0	1	2	1	1	1	1	0	0	1	0	1	0	1	0	0	1
1	1	2	1	0	1	1	1	1	1	0	0	0	1	0	0	0
0	1	2	1	1	0	1	1	1	0	0	0	0	0	0	0	1
0	1	2	1	0	0	1	0	1	0	0	0	0	0	1	1	0
0	1	3	1	0	0	1	1	1	1	1	1	1	1	0	0	0
0	1	1	1	1	1	0	1	1	1	0	0	0	1	0	0	1
0	1	2	1	0	1	1	1	1	1	0	0	0	0	0	0	1
0	1	3	1	0	1	0	0	0	1	1	1	0	1	0	0	0
0	1	2	1	1	1	1	0	0	1	1	0	1	0	1	0	1
0	1	2	1	0	0	1	0	1	0	0	0	0	0	0	0	0
0	1	0	0	0	0	1	0	1	1	0	0	0	0	0	0	0
0	1	1	1	0	1	0	1	1	1	0	0	0	0	0	0	1
0	1	2	1	1	0	0	0	1	1	0	0	0	0	0	0	0
0	1	1	1	1	0	1	1	1	1	1	0	1	1	0	0	1
0	1	2	1	1	0	1	1	1	1	0	0	0	1	0	0	0
0	1	1	1	0	0	1	1	1	1	1	1	1	1	0	0	0
0	1	1	1	0	1	1	1	1	1	1	1	1	1	1	0	1
1	1	1	1	0	0	1	1	1	1	1	1	1	1	1	0	1
1	1	1	1	0	1	1	1	1	1	1	1	1	1	1	0	1
1	1	1	1	1	1	1	1	1	1	1	1	1	0	1	1	1
1	1	2	1	0	1	0	1	1	1	1	1	1	1	1	0	1
1	1	2	1	0	1	0	1	1	1	1	1	1	1	1	0	1
1	1	3	1	1	1	0	0	0	1	1	1	1	1	0	0	1
1	1	1	1	0	1	1	1	1	1	1	1	1	1	1	0	1
1	1	2	1	0	1	1	1	1	1	1	1	1	1	1	0	1
1	1	0	0	1	1	1	1	1	1	1	1	1	1	1	0	1
0	1	2	1	0	0	1	1	1	1	1	1	1	1	1	0	0
1	1	0	0	1	1	0	1	1	1	1	0	1	1	0	1	1
0	1	3	1	1	1	1	0	0	0	0	0	0	0	0	0	0
0	1	1	1	1	1	1	1	1	1	1	1	0	0	0	0	1
0	1	1	1	1	1	1	1	1	1	1	1	1	1	1	1	1
0	1	3	1	0	1	0	1	1	1	1	1	1	1	0	1	1
0	1	2	1	0	1	0	0	0	1	0	1	0	0	0	0	0
0	1	2	1	0	1	0	1	1	1	1	1	1	1	1	0	1
0	1	2	1	0	1	0	0	1	1	0	1	0	1	0	0	1
0	1	3	1	1	1	1	1	1	1	0	0	0	1	0	1	1
0	1	1	1	0	0	1	0	0	1	1	0	0	1	1	0	0
0	1	2	1	1	0	0	1	0	1	1	1	1	1	0	1	1
0	1	1	1	0	0	1	1	1	1	1	1	1	1	0	1	1
0	1	1	1	0	1	1	0	1	1	1	1	1	1	1	0	1
0	1	1	1	0	0	1	1	1	1	1	1	1	1	1	0	1
0	1	1	1	1	0	1	1	1	0	0	0	0	0	0	0	1
0	1	3	1	1	1	1	1	1	1	0	0	0	0	1	0	0
0	1	1	1	0	0	1	1	1	1	1	1	1	0	0	0	0
0	1	1	1	1	1	1	0	0	1	0	0	0	1	0	0	1
0	1	0	1	1	1	0	1	1	1	1	1	1	1	1	1	1
1	1	2	1	1	1	1	0	1	1	1	1	1	1	1	0	0
1	1	2	1	1	1	0	0	0	1	1	1	0	1	0	0	1
1	1	1	0	0	0	1	0	1	1	1	0	1	1	1	0	1
1	1	3	1	0	1	0	1	1	1	1	1	1	1	0	0	1
1	1	2	1	1	1	1	0	0	0	0	0	0	1	0	0	0
1	1	2	1	1	1	0	0	0	1	0	0	0	1	1	1	1
1	1	0	1	1	1	1	1	1	1	1	1	1	1	1	0	1
1	1	2	1	0	0	1	1	1	1	1	1	1	1	1	0	1
0	1	1	1	0	1	1	1	1	1	1	0	1	1	0	0	1
1	1	2	1	0	0	0	1	1	1	1	1	1	1	1	0	1
1	1	2	1	1	0	1	1	1	1	1	1	1	1	1	1	1
1	1	3	1	1	1	1	1	1	1	1	1	0	1	1	1	0
1	1	3	1	1	1	1	1	1	1	1	1	1	0	1	1	1
1	1	2	1	0	0	1	1	1	1	1	1	1	1	1	1	1
1	1	1	1	0	1	1	1	1	1	1	1	1	1	0	0	1
1	1	1	1	1	1	0	1	1	1	1	1	1	1	1	0	1
1	1	2	1	0	1	1	1	1	1	1	1	1	1	1	0	0
1	1	2	1	0	0	0	1	1	1	1	1	1	1	1	0	1
1	1	2	1	0	0	1	1	1	1	1	1	1	1	1	1	1
0	1	1	1	0	1	1	1	1	1	1	1	1	1	1	1	1
1	1	1	1	0	1	1	1	1	1	1	1	1	1	1	1	1
1	1	2	1	0	1	0	1	1	1	1	1	1	1	0	1	1
1	1	0	1	1	1	1	1	1	1	1	1	1	1	0	0	1
1	1	3	1	1	1	1	1	1	1	1	1	1	1	1	0	1
1	1	0	0	1	1	1	1	0	1	1	0	1	0	1	0	1
1	1	2	1	1	1	0	1	0	1	1	1	1	1	0	1	1
1	1	1	1	1	1	1	1	1	1	1	1	1	0	0	0	1
1	0	1	1	1	1	1	0	0	0	0	0	0	0	1	0	0
1	0	1	1	1	1	0	0	0	1	1	0	0	1	0	1	0
1	0	0	1	1	1	1	1	1	1	1	1	1	1	0	0	1
0	0	1	1	1	1	0	1	1	1	1	1	1	1	0	0	1
0	0	0	1	1	1	0	1	1	1	1	1	1	1	1	1	1
0	0	1	1	1	1	0	0	0	1	1	0	0	1	1	1	1
0	0	2	1	1	1	1	0	0	1	1	1	1	0	0	1	0
0	0	2	1	1	1	1	0	0	1	1	1	1	1	1	1	1
0	0	2	1	1	1	1	1	1	1	1	1	1	1	0	0	1
0	0	0	0	1	1	1	0	0	1	1	1	1	1	1	1	1
0	0	2	3	1	1	1	1	1	1	1	0	0	1	1	1	1
0	0	3	4	1	1	1	0	0	0	0	0	0	1	1	1	0
0	0	2	1	1	1	0	1	1	1	1	1	1	1	0	1	0
1	0	2	1	1	1	0	0	0	0	0	0	0	1	1	1	1
1	0	2	1	1	1	1	1	1	0	0	0	0	0	1	1	0
1	0	2	1	1	1	0	1	0	1	1	0	0	0	0	1	0
1	0	2	4	1	1	1	0	0	1	1	1	1	1	1	1	0
1	0	2	1	1	1	0	1	1	1	1	1	1	1	1	1	1
1	0	2	1	1	1	0	1	1	1	1	1	1	1	1	1	1
1	0	2	1	1	1	1	1	1	1	1	1	1	1	1	1	0
1	0	0	1	1	1	1	1	1	1	1	1	1	1	0	1	1
0	0	2	2	1	1	1	0	0	1	1	1	0	1	1	1	1
0	0	2	1	1	1	1	1	1	0	1	0	0	1	0	1	1
0	0	1	1	1	1	1	0	0	0	0	0	0	1	1	1	0
0	0	1	1	1	1	1	1	1	1	1	1	1	1	1	1	1
0	0	2	1	1	1	1	0	0	1	1	1	0	1	1	1	1
0	0	0	1	1	1	1	1	1	1	1	1	1	1	1	1	1
0	0	2	1	1	1	0	1	1	1	0	1	0	1	1	1	0
0	0	2	1	1	1	1	0	0	1	1	1	1	1	0	1	0
0	0	2	1	1	1	0	0	0	1	0	0	0	1	0	1	1
0	0	2	1	1	1	1	1	1	1	1	1	1	1	1	1	1
0	0	1	1	1	1	1	0	1	1	1	1	0	1	1	1	1
1	0	2	1	1	1	0	1	0	1	1	1	1	1	0	0	1
1	0	0	1	1	1	1	1	1	1	1	0	1	1	0	1	1
1	0	2	1	1	1	1	0	0	1	1	0	0	1	1	1	1
1	0	1	1	1	1	1	1	1	1	1	1	1	1	1	1	1
1	0	2	1	1	1	0	0	0	1	1	1	1	1	1	1	0
1	0	0	1	1	1	1	1	1	1	1	0	1	1	0	1	1
1	0	3	4	1	1	0	0	1	1	1	1	1	1	1	1	0
1	0	1	1	1	1	0	1	1	1	1	1	1	1	1	1	1
0	0	0	1	1	1	1	1	1	1	1	1	1	1	0	1	1
1	0	1	1	1	1	1	1	1	1	1	1	1	1	1	1	1
0	0	2	1	1	1	0	0	0	1	1	1	1	1	1	0	1
0	0	1	1	1	1	1	0	0	1	1	1	1	1	1	1	1
0	0	1	1	1	1	0	1	1	1	1	1	1	1	1	0	1
0	0	0	1	1	1	0	1	1	1	1	1	1	1	1	1	1
0	0	3	1	1	1	0	0	0	1	1	1	1	1	1	1	1
0	0	2	1	1	1	1	0	0	1	1	0	0	1	1	1	1
0	0	3	4	1	1	0	1	1	1	1	1	1	1	1	1	1
0	0	1	1	1	1	1	1	1	1	1	1	1	1	1	1	1
0	0	1	1	1	1	1	1	1	1	1	0	0	1	1	0	1
1	0	3	4	1	1	0	0	0	0	0	0	0	0	1	1	0
1	0	0	1	1	1	0	1	1	1	1	1	1	1	1	1	1
1	0	2	1	1	1	0	1	1	1	1	0	0	1	1	0	0
1	0	0	1	1	1	1	1	1	1	1	1	1	1	1	0	1
1	0	0	1	1	1	1	1	0	1	1	0	0	1	0	1	1
1	0	1	1	1	1	1	1	1	0	0	0	0	1	0	0	1
1	0	1	1	1	1	0	1	1	1	1	1	1	1	1	1	1
1	0	2	1	1	1	1	1	1	1	1	1	1	0	1	1	1
0	0	1	1	1	1	1	1	0	1	1	0	1	1	1	1	1
1	0	1	1	1	1	1	1	1	1	1	1	1	1	1	0	1
1	0	2	1	1	1	0	1	1	1	1	1	1	1	1	1	0
1	0	2	1	1	1	1	1	0	1	1	1	1	0	0	0	1
1	0	1	1	1	1	1	1	0	1	1	1	1	0	1	1	1
1	0	1	1	1	1	0	1	0	1	1	1	1	1	1	0	1
1	0	1	1	1	1	0	1	0	1	1	1	1	1	1	0	1
1	0	0	1	1	1	1	1	1	1	1	1	1	1	1	1	1
1	0	2	1	1	1	1	1	1	1	1	1	1	1	0	0	1
1	0	2	1	1	1	1	0	0	1	1	1	0	1	1	1	1
1	0	3	4	1	1	0	0	0	1	1	1	1	1	0	0	1
0	0	2	1	1	1	1	0	0	1	0	0	0	1	1	1	1
1	0	2	1	1	1	0	0	1	1	1	1	0	1	1	0	0
1	0	1	1	1	1	0	1	1	1	1	0	0	1	0	1	1
0	0	1	1	1	1	1	1	0	1	1	0	0	1	1	1	1
0	0	0	1	1	1	1	1	1	1	1	1	1	1	1	1	1
1	0	2	1	1	1	1	1	1	1	1	0	0	1	1	1	1
0	0	1	1	1	1	0	1	0	1	1	0	0	1	0	1	1
0	0	1	4	1	1	0	1	0	1	1	1	1	1	1	1	1
0	0	1	1	1	1	0	1	1	1	1	0	0	1	0	1	0
0	0	1	1	1	1	0	1	1	1	0	0	0	0	0	1	1
0	0	0	1	1	1	0	1	1	1	1	0	1	1	1	1	1
0	0	2	1	1	1	0	1	0	0	1	0	0	1	0	1	1
0	0	0	3	1	1	0	1	1	1	1	1	1	1	1	1	1
0	0	2	1	1	1	1	1	0	1	1	1	1	0	1	1	0
0	0	1	3	1	1	0	1	1	0	1	0	0	1	1	0	1
1	0	0	1	1	1	1	0	0	1	1	0	0	1	1	1	1
0	0	0	1	1	1	0	1	1	1	1	1	1	1	0	0	1
1	0	0	1	1	1	1	1	1	1	1	0	1	1	1	0	1
1	0	1	1	1	1	1	1	1	1	1	0	1	1	1	1	0
1	0	1	1	1	1	1	1	1	1	1	1	1	1	1	1	1
1	0	3	1	1	1	1	0	1	1	1	1	1	0	0	1	1
1	0	1	1	1	1	0	1	1	1	1	0	0	1	1	0	1
1	0	2	1	1	1	1	1	1	1	0	0	0	0	0	0	0
1	0	0	0	1	1	1	1	0	1	1	1	1	1	0	0	1
1	0	2	1	1	1	1	1	0	1	0	0	0	1	1	0	0
1	0	2	1	1	1	1	0	1	1	1	0	0	1	0	1	1
1	0	1	1	1	1	0	1	0	1	1	0	1	1	1	1	1
0	0	1	0	1	1	1	1	1	1	1	1	1	1	1	1	1
0	0	0	1	1	1	1	1	1	1	1	0	0	1	0	1	1
0	0	2	1	1	1	1	0	0	1	1	1	0	0	0	1	0
0	0	1	1	1	1	0	1	0	1	1	1	1	1	0	1	1
0	0	0	1	1	1	0	1	1	1	1	1	1	1	1	1	1
0	0	1	1	1	1	0	1	0	1	1	1	1	1	0	1	1
0	0	1	1	1	1	0	1	1	1	1	0	0	1	0	0	1
1	0	0	1	1	1	1	1	1	1	1	1	1	1	1	1	1
0	0	2	1	1	1	1	1	1	1	1	0	0	0	1	0	0
0	0	2	1	1	1	1	0	1	1	1	1	0	0	0	0	0
0	0	2	1	1	1	1	1	1	1	0	1	0	1	0	0	1
0	0	2	1	1	1	0	0	0	1	1	1	0	1	0	0	0
0	0	0	0	1	1	0	1	1	1	1	1	1	1	1	0	1
0	0	1	1	1	1	1	0	0	0	0	0	0	1	0	1	1
0	0	1	1	1	1	1	1	0	1	0	0	0	1	1	0	1
0	0	1	1	1	1	0	1	1	1	1	1	1	1	0	1	1
0	0	2	1	1	1	1	0	0	1	1	0	0	0	0	1	0
0	0	1	1	1	1	1	1	1	1	1	0	1	1	1	0	1
1	0	1	1	1	1	1	1	1	1	1	0	1	1	0	1	0
0	0	1	1	1	1	1	1	0	1	0	0	0	1	1	0	1
0	0	1	1	1	1	0	1	1	1	1	0	1	1	0	1	1
0	0	1	1	1	1	0	1	1	1	1	1	1	1	1	0	1
0	0	0	1	1	1	0	1	1	1	1	0	1	1	1	1	1
0	0	2	1	1	1	0	1	1	0	0	0	0	0	0	0	0
0	0	0	1	1	1	1	1	1	1	1	1	1	0	0	0	1
0	0	2	1	1	1	1	0	0	1	1	0	0	0	0	0	0
0	0	1	2	1	1	1	1	1	1	1	1	1	1	1	1	1
1	0	2	4	1	1	1	1	1	1	1	1	1	1	1	1	0
0	0	3	2	1	1	0	1	1	1	1	1	1	1	1	1	1
0	0	3	1	1	1	1	0	0	1	1	1	0	0	0	1	1
0	0	1	1	1	1	1	1	1	1	1	0	1	1	0	0	0
0	0	2	1	1	1	0	1	1	1	1	0	1	1	1	0	1
0	0	0	1	1	1	0	1	0	1	1	0	0	1	1	1	1
0	0	1	1	1	1	1	0	0	0	0	0	0	1	0	0	1
0	0	3	4	1	1	1	0	0	0	0	0	0	0	0	0	0
0	0	2	1	1	1	1	0	1	0	0	0	0	1	1	1	1
1	0	1	1	1	1	1	0	0	1	1	0	0	1	1	1	0
0	0	0	1	1	1	0	1	0	0	0	0	0	1	1	0	1
0	0	2	1	1	1	1	0	0	1	1	0	0	1	0	1	1
1	0	1	3	1	1	0	0	0	1	1	1	1	1	1	1	1
1	0	2	1	1	1	0	0	0	1	1	0	0	1	1	1	1
1	0	0	1	1	1	0	1	1	1	1	1	1	1	1	0	1
1	0	1	1	1	1	0	0	0	0	0	0	0	1	0	0	0
1	0	2	1	1	1	1	0	0	1	0	1	0	1	0	1	1
1	0	3	4	1	1	0	0	0	1	1	1	1	1	1	1	1
1	0	0	1	1	1	0	1	1	1	1	1	1	1	1	1	1
1	0	0	2	1	1	0	1	1	1	1	1	1	1	1	1	1
1	0	1	0	1	1	1	1	1	1	1	1	0	1	1	1	1
1	0	1	1	1	1	0	1	1	1	1	0	1	1	1	1	1
1	0	1	1	1	1	0	0	1	1	1	0	1	1	1	0	1
1	0	2	1	1	1	1	0	0	0	0	0	0	0	0	1	0
1	0	1	1	1	1	1	1	1	1	1	1	1	1	0	0	1
1	0	2	1	1	1	1	0	0	1	1	1	1	1	1	1	1
1	0	1	1	1	1	0	0	0	1	0	0	0	1	0	1	0
1	0	2	1	1	1	1	0	0	1	1	1	1	0	1	1	0
1	0	0	1	1	1	0	1	1	1	1	1	1	1	1	0	1
1	0	1	1	1	1	1	1	1	1	1	0	1	1	0	0	1
1	1	2	1	0	0	1	1	0	1	0	1	0	1	0	1	1
0	1	3	1	0	1	1	1	1	1	1	1	0	1	1	1	0
0	1	0	0	1	1	1	0	0	1	1	1	1	1	1	0	1
0	1	1	0	1	1	1	1	0	1	1	1	1	1	0	0	1
0	1	2	1	0	1	1	1	1	1	1	1	1	1	1	1	1
0	1	2	1	1	1	0	1	1	1	1	1	1	1	1	1	1
0	1	1	1	0	1	1	0	1	1	1	1	1	1	0	1	1
1	1	1	1	1	1	0	0	0	1	1	1	1	1	0	1	0
1	1	3	1	1	1	1	1	1	1	1	1	1	1	1	1	0
1	1	0	0	1	1	0	1	1	1	1	1	1	1	1	1	1
1	1	2	1	1	1	0	1	1	1	1	1	1	1	0	0	1
1	1	2	1	0	1	1	1	1	1	1	1	1	1	1	1	1
1	1	0	1	1	1	1	1	1	1	1	1	1	1	1	0	1
1	1	1	1	1	1	0	1	1	1	1	1	1	1	1	1	1
1	1	0	0	1	1	1	1	1	1	1	1	1	1	1	1	1
0	1	3	1	1	1	1	1	1	1	1	0	0	1	1	1	1
1	1	1	1	1	1	1	1	1	1	1	0	1	1	1	1	0
0	1	2	1	0	1	0	1	1	1	1	1	1	1	1	1	1
0	1	1	1	0	0	1	1	1	1	1	0	1	1	1	0	1
0	1	1	1	0	1	1	1	1	1	1	1	1	1	1	1	0
0	1	2	1	1	1	0	0	0	1	0	0	0	1	0	0	0
0	1	1	1	1	1	0	0	1	1	1	1	1	1	1	1	1
0	1	1	1	0	1	0	1	1	1	1	1	1	1	1	0	1
0	1	1	1	1	1	1	0	1	1	1	0	1	1	1	1	0
0	1	3	1	0	1	0	1	1	1	1	1	1	1	1	0	1
0	1	3	1	1	1	0	0	0	1	0	1	0	1	1	1	1
0	1	2	1	1	1	1	0	0	1	1	0	0	0	0	1	1
0	1	2	1	0	1	1	1	1	1	1	1	1	1	1	1	1
1	1	0	1	0	0	1	1	1	1	1	1	1	1	1	0	1
1	1	0	1	0	0	1	1	1	1	1	1	1	1	1	0	0
1	1	3	1	1	1	1	0	0	1	1	1	1	1	1	0	1
1	1	0	0	0	1	1	1	1	1	1	1	1	1	1	1	1
1	1	2	1	1	1	1	1	1	1	1	1	1	1	0	0	1
1	1	2	1	1	1	1	1	1	1	1	1	1	1	1	1	1
1	1	1	1	1	1	1	1	1	1	1	0	1	1	1	0	1
1	1	0	0	1	1	1	0	1	1	1	0	1	1	0	1	1
0	1	3	1	1	1	1	0	0	1	1	0	1	1	0	1	0
0	1	3	1	1	1	0	0	0	1	0	0	0	1	0	1	0
0	1	2	1	1	1	1	1	1	1	1	1	1	1	1	0	0
0	1	0	0	1	1	0	1	1	1	1	1	1	1	0	0	1
0	1	3	1	1	1	1	0	1	1	0	0	0	1	0	0	1
0	1	1	1	1	1	1	1	1	1	1	1	1	1	0	0	1
0	1	3	1	1	1	1	0	0	1	1	0	1	1	1	1	1
0	1	2	1	1	1	0	1	1	1	1	1	1	1	1	1	1
1	1	1	1	0	0	1	1	1	1	1	1	1	1	1	1	1
1	1	0	0	0	1	1	0	1	1	1	1	1	1	1	1	1
1	1	1	0	1	1	0	1	1	1	1	1	1	1	1	1	1
1	1	1	1	1	1	0	1	1	1	1	1	1	1	0	1	1
1	1	1	1	1	1	0	1	1	1	1	1	1	1	0	1	1
1	1	2	1	1	1	1	1	1	1	1	1	1	1	0	0	1
1	1	2	1	1	1	1	1	1	1	1	0	1	1	0	0	0
1	1	1	0	1	1	1	1	1	1	1	1	1	1	1	1	1
0	1	2	1	0	0	1	1	0	1	1	1	1	0	0	1	0
1	1	2	1	1	1	1	1	1	1	1	1	1	1	1	1	1
1	1	3	1	1	1	1	0	1	1	1	1	0	0	1	1	0
1	1	3	1	1	1	0	0	0	1	1	1	0	0	0	0	1
1	1	3	1	0	1	0	0	0	1	1	1	1	1	0	0	0
1	1	1	1	1	1	0	1	1	1	1	1	1	1	1	0	0
1	1	3	1	1	1	0	1	1	1	1	1	1	1	0	0	0
1	1	3	1	0	1	0	0	1	1	0	0	0	0	0	0	0
1	1	3	1	0	1	0	0	1	1	1	1	0	1	0	0	0
1	1	1	1	1	1	1	0	0	0	0	0	0	1	1	0	1
0	1	0	1	1	0	1	0	1	1	1	1	1	1	1	1	1
0	1	1	1	1	1	1	1	0	1	1	1	1	0	0	1	1
1	1	1	0	0	1	0	1	1	1	1	1	1	1	1	1	1
0	1	3	1	1	1	1	1	1	1	0	0	0	1	0	0	1
0	1	1	1	1	1	0	1	1	1	1	1	0	1	0	1	1
0	1	1	1	0	0	1	1	1	1	1	1	1	0	1	0	1
0	1	2	1	1	1	1	0	0	1	0	0	0	1	0	0	1
0	1	2	1	1	1	1	1	0	0	0	0	0	1	0	0	0
0	1	1	1	0	0	1	0	1	1	1	0	1	1	0	0	1
0	1	0	0	0	0	0	1	1	1	1	1	1	0	1	1	1
0	1	1	1	1	1	0	1	1	1	1	1	1	1	0	0	1
0	1	2	1	1	1	0	1	1	1	1	1	1	0	1	0	0
1	1	1	0	1	1	0	1	1	1	1	1	1	1	0	1	1
0	1	2	1	1	1	1	0	1	1	1	1	1	1	0	1	1
1	1	3	1	1	1	1	1	1	1	1	1	1	1	1	0	1
1	1	0	1	0	0	1	1	1	1	1	1	1	1	0	1	1
1	1	0	0	0	1	1	1	1	1	1	1	1	1	0	0	1
1	1	1	0	0	1	0	1	1	1	1	0	0	1	1	1	1
1	1	1	1	1	1	1	1	0	1	1	1	1	1	0	0	1
1	1	2	1	1	1	1	1	1	1	1	1	1	1	1	1	0
1	1	3	1	1	1	0	1	1	1	1	1	1	1	1	1	1
1	1	2	1	0	1	0	0	1	1	1	1	1	1	1	1	1
1	1	3	4	1	1	0	1	1	1	1	1	0	1	0	1	1
0	1	1	1	1	1	0	1	1	1	1	1	0	1	0	0	1
0	1	1	1	1	1	1	0	0	1	0	0	0	1	0	0	1
0	1	3	1	1	1	1	1	1	1	1	1	1	0	1	0	0
0	1	2	1	1	1	1	1	1	1	1	1	1	0	0	0	1
0	1	2	1	0	0	0	0	0	1	1	1	1	1	0	0	1
1	1	0	0	1	1	0	1	1	1	1	1	1	1	1	1	1
0	1	2	1	1	1	1	0	0	1	0	0	0	1	1	0	0
0	1	1	1	1	1	1	1	0	1	0	0	0	1	1	0	1
0	1	0	0	0	1	1	1	1	1	1	1	1	1	1	1	1
0	1	1	1	1	1	1	1	0	1	1	0	1	1	0	0	1
0	1	3	1	1	1	1	1	1	1	0	0	0	1	1	0	0
1	1	3	1	0	1	0	1	1	1	1	1	1	1	1	1	1
0	1	1	1	0	0	0	1	1	1	1	1	1	0	1	0	1
0	1	0	0	0	0	0	1	1	1	1	1	1	1	1	0	1
0	1	3	1	1	1	0	1	1	1	1	1	1	1	1	0	0
0	1	1	1	1	1	1	0	0	1	1	1	1	1	1	0	1
0	1	1	1	0	1	0	1	1	1	1	1	1	1	1	0	1
0	1	3	1	0	0	0	1	1	1	1	1	1	1	1	1	1
0	1	1	1	0	1	1	1	1	1	1	1	1	1	1	1	1
0	1	1	1	0	0	0	1	1	1	1	1	1	1	1	1	1
1	1	1	1	0	0	1	1	1	1	1	1	1	1	1	1	0
0	1	3	1	1	1	1	0	0	1	0	0	0	1	1	1	0
0	1	3	1	1	1	1	1	1	1	1	1	0	1	0	1	0
0	1	2	1	1	1	1	0	0	1	0	1	0	1	0	0	1
0	1	1	1	0	0	0	1	1	1	0	0	0	1	1	0	1
0	1	3	1	1	0	0	0	0	1	0	0	0	1	1	0	0
0	1	0	0	1	1	1	1	1	1	1	0	1	1	1	0	1
1	1	0	0	1	1	1	0	0	1	0	0	0	1	0	0	1
1	1	2	1	1	1	1	0	0	1	0	0	0	0	0	0	0
1	1	2	1	1	1	1	1	1	1	0	0	0	1	0	0	1
1	1	3	1	1	1	1	0	1	1	0	0	0	0	0	0	0
1	1	0	1	0	1	0	1	1	1	1	1	1	1	1	1	1
1	1	2	1	0	1	0	0	0	1	1	1	1	1	0	0	1
1	1	1	1	1	1	1	0	0	0	0	0	0	1	0	0	1
1	1	2	1	0	1	1	1	1	1	1	1	1	1	1	0	0
1	1	2	1	0	0	0	1	1	1	1	1	1	1	1	0	1
1	1	1	1	0	1	1	1	1	1	1	1	1	1	1	0	0
1	1	2	1	1	1	1	1	1	1	1	1	1	1	1	1	1
1	1	2	1	1	1	0	1	1	1	1	1	1	1	1	0	1
1	1	1	1	1	1	1	1	1	1	1	1	1	1	1	1	1
1	1	1	1	1	1	0	0	0	1	0	0	0	1	0	0	0
1	0	2	4	1	1	1	0	0	1	1	1	1	1	1	1	0
1	0	3	1	1	1	1	0	0	0	0	0	0	1	1	1	0
1	0	2	1	1	1	0	0	0	1	1	1	1	1	1	0	1
0	0	1	1	1	1	1	1	0	1	0	0	0	1	0	0	1
0	0	1	1	1	1	1	1	1	1	1	0	1	1	1	0	1
0	0	0	1	1	1	1	1	1	1	1	1	1	1	1	1	1
0	0	1	1	1	1	1	1	1	1	1	0	0	1	1	1	1
0	0	0	0	1	1	1	1	1	1	1	1	1	1	1	1	1
0	0	1	1	1	1	1	0	0	1	1	1	0	1	0	1	1
0	0	0	1	1	1	0	1	1	1	1	1	1	1	1	1	1
0	0	1	1	1	1	1	1	1	1	1	1	0	1	1	0	1
0	0	2	1	1	1	1	0	0	1	1	1	0	1	0	1	0
1	0	2	1	1	1	0	1	1	1	1	1	1	1	1	1	1
1	0	1	1	1	1	0	1	1	0	0	0	0	1	1	1	1
1	0	1	1	1	1	1	1	1	1	1	0	1	1	1	1	1
1	0	3	1	1	1	0	0	0	1	0	1	0	1	0	0	0
1	0	1	1	1	1	0	0	0	1	1	1	1	1	1	0	0
1	0	2	4	1	1	1	0	0	1	0	0	0	1	1	1	0
1	0	0	1	1	1	1	1	0	1	1	1	1	0	1	0	1
1	0	2	1	1	1	1	1	0	1	1	1	1	1	1	0	1
1	0	0	1	1	1	1	1	1	1	1	1	1	1	1	1	1
0	0	3	1	1	1	1	1	1	1	1	1	1	1	1	1	1
1	0	1	1	1	1	1	1	1	1	1	1	1	1	1	0	1
0	0	2	1	1	1	1	1	1	1	0	0	0	0	1	0	0
0	0	1	1	1	1	1	1	1	1	0	0	0	1	1	0	1
0	0	2	1	1	1	1	0	0	1	0	1	0	0	0	0	0
0	0	1	1	1	1	1	1	1	0	0	0	0	0	0	0	0
0	0	2	1	1	1	1	0	0	1	1	1	0	0	1	1	0
0	0	2	1	1	1	0	0	0	0	0	0	0	1	0	0	0
0	0	3	1	1	1	1	1	1	0	0	0	0	0	0	0	0
0	0	1	1	1	1	1	1	0	1	0	0	0	1	0	1	1
0	0	0	1	1	1	1	1	1	1	1	0	0	1	0	0	0
1	0	1	1	1	1	0	1	1	1	1	1	1	1	1	0	1
1	0	1	1	1	1	0	1	1	1	1	1	1	1	1	1	1
1	0	1	1	1	1	0	1	1	1	1	1	0	1	1	1	1
1	0	1	1	1	1	1	1	1	1	1	0	1	1	1	0	1
1	0	3	4	1	1	0	1	1	1	1	1	1	1	0	1	1
1	0	1	1	1	1	0	1	1	1	1	1	1	1	1	0	1
1	0	1	1	1	1	0	1	1	1	1	1	0	1	1	1	1
1	0	0	1	1	1	0	1	0	0	0	0	0	1	1	1	1
1	0	1	1	1	1	0	1	1	1	0	0	0	1	0	1	1
0	0	1	1	1	1	1	1	0	0	0	0	0	0	0	0	1
1	0	0	1	1	1	0	1	1	1	1	1	1	1	1	0	1
1	0	3	1	1	1	0	1	0	1	0	0	0	0	0	0	0
1	0	1	1	1	1	0	1	1	1	0	0	0	1	1	1	0
1	0	1	1	1	1	1	0	0	0	0	0	0	1	1	1	1
1	0	2	1	1	1	0	0	0	1	0	0	0	1	1	1	0
1	0	1	1	1	1	1	1	1	1	1	0	0	1	1	1	1
1	0	1	1	1	1	0	1	0	1	1	1	1	1	1	1	1
1	0	1	1	1	1	1	0	0	0	0	0	0	1	1	1	1
1	0	1	1	1	1	1	0	1	1	1	1	1	1	1	1	1
0	0	1	1	1	1	1	0	0	1	1	1	1	1	1	1	0
1	0	1	1	1	1	1	1	1	1	1	1	1	1	1	1	1
0	0	1	1	1	1	1	1	1	0	0	0	0	1	1	1	1
0	0	1	1	1	1	1	1	0	1	1	0	0	1	1	0	1
0	0	1	2	1	1	0	1	1	1	0	0	0	1	1	1	1
0	0	2	4	1	1	1	0	0	1	1	0	0	1	0	0	1
0	0	1	1	1	1	0	1	1	1	1	0	0	0	1	0	1
0	0	1	1	1	1	1	1	1	1	0	0	0	1	0	0	0
0	0	1	1	1	1	1	1	1	1	0	0	0	1	0	0	1
0	0	1	1	1	1	1	1	1	1	1	1	1	1	1	0	1
0	0	0	1	1	1	1	1	1	1	1	1	1	1	1	1	1
0	0	2	4	1	1	1	0	0	1	1	1	0	0	1	1	1
0	0	2	1	1	1	0	0	0	0	0	0	0	0	1	1	0
0	0	2	4	1	1	1	1	1	1	0	0	0	0	1	1	1
0	0	1	1	1	1	1	1	0	0	0	0	0	1	1	1	1
0	0	1	1	1	1	1	1	1	1	0	0	0	1	1	1	1
0	0	1	0	1	1	1	1	0	1	0	0	0	1	0	1	1
0	0	2	1	1	1	1	0	0	0	0	0	0	1	0	1	1
0	0	2	1	1	1	1	1	1	1	1	1	1	1	1	1	1
0	0	0	1	1	1	1	1	1	1	1	1	1	0	0	1	1
1	0	2	1	1	1	1	0	0	1	0	0	0	1	1	0	1
0	0	3	1	1	1	0	0	0	1	0	0	0	1	0	1	0
1	0	1	1	1	1	0	0	0	0	0	0	0	1	1	0	1
1	0	1	1	1	1	0	1	0	0	0	0	0	0	0	0	1
1	0	1	1	1	1	1	1	1	1	1	0	0	1	1	1	1
1	0	2	1	1	1	0	1	1	1	1	1	1	1	0	1	1
1	0	1	1	1	1	1	1	1	1	0	0	0	1	1	0	0
1	0	0	1	1	1	0	1	1	1	1	1	1	1	1	0	1
1	0	1	1	1	1	1	1	1	1	1	1	0	1	1	0	1
1	0	1	1	1	1	0	1	1	1	1	0	0	1	1	0	1
1	0	1	1	1	1	1	1	1	1	1	1	0	1	1	1	1
1	0	0	1	1	1	1	1	1	1	1	1	0	1	1	1	1
1	0	2	1	1	1	0	1	1	1	1	1	1	1	0	0	1
1	0	0	1	1	1	0	1	1	1	1	0	0	1	0	1	1
1	0	0	0	1	1	1	1	1	1	0	0	0	1	1	0	1
1	0	3	4	1	1	0	0	1	1	1	0	1	0	0	0	0
1	0	2	1	1	1	0	1	1	0	0	0	0	0	1	0	0
1	0	1	1	1	1	0	1	1	1	0	0	0	1	1	0	1
1	0	3	1	1	1	1	1	1	1	1	1	1	1	1	0	1
1	0	1	1	1	1	0	1	0	1	1	0	0	1	1	1	0
1	0	1	1	1	1	1	1	1	1	1	0	0	1	0	0	1
1	0	3	1	1	1	0	1	1	1	1	1	0	1	1	0	0
1	0	1	1	1	1	1	1	1	1	1	1	1	0	1	0	1
0	0	1	1	1	1	1	1	1	1	0	0	0	1	1	0	1
0	0	2	1	1	1	1	1	1	0	0	0	0	1	0	0	1
0	0	1	1	1	1	0	1	1	1	0	0	0	1	1	0	0
0	0	2	1	1	1	1	1	1	1	0	0	0	1	1	0	1
0	0	2	4	1	1	1	0	0	0	0	0	0	0	0	1	0
0	0	1	1	1	1	1	1	1	1	0	0	0	1	1	0	0
0	0	2	1	1	1	1	0	0	0	0	0	0	0	0	0	1
0	0	2	1	1	1	0	0	0	0	0	0	0	1	0	1	0
1	0	2	1	1	1	0	0	0	1	1	1	1	0	0	0	1
1	0	3	1	1	1	1	1	1	1	0	0	0	1	1	1	0
1	0	1	1	1	1	0	1	0	1	1	0	0	1	0	0	1
1	0	3	4	1	1	1	0	1	1	0	0	0	1	0	1	0
1	0	1	1	1	1	1	1	0	1	0	0	0	1	0	1	0
1	0	1	1	1	1	1	1	1	1	0	0	0	1	0	1	1
1	0	1	1	1	1	1	1	1	1	1	1	1	1	1	1	1
1	0	3	1	1	1	1	0	0	0	0	0	0	1	0	1	0
1	0	2	1	1	1	1	0	0	1	0	0	0	1	0	0	0
1	0	0	1	1	1	1	1	1	1	0	0	0	0	0	0	1
0	0	1	1	1	1	0	0	0	0	0	0	0	1	1	0	0
0	0	0	1	1	1	1	1	1	1	1	1	1	0	1	0	1
0	0	2	1	1	1	0	0	0	1	0	0	0	0	0	0	0
0	0	2	1	1	1	1	1	1	1	0	0	0	1	1	0	0
0	0	2	1	1	1	1	0	0	1	1	1	1	1	1	1	0
0	0	1	1	1	1	0	1	1	1	1	1	1	1	1	0	1
0	0	2	1	1	1	0	0	1	1	1	0	0	1	1	1	1
1	0	2	1	1	1	0	1	0	1	1	1	1	1	0	0	0
1	0	2	1	1	1	0	1	1	1	0	0	1	0	0	1	0
1	0	2	1	1	1	1	0	0	1	1	0	1	1	1	0	1
1	0	1	1	1	1	1	1	1	1	0	0	0	1	1	0	1
1	0	1	1	1	1	1	0	0	0	0	0	0	1	0	0	1
1	0	2	1	1	1	1	1	1	0	0	0	0	1	0	0	1
1	0	1	1	1	1	0	1	1	1	1	1	1	1	1	1	1
1	0	3	1	1	1	1	1	1	1	0	0	0	1	1	0	1
1	0	2	1	1	1	1	1	1	1	1	1	1	1	1	0	1
1	0	1	1	1	1	1	1	0	1	1	1	1	1	1	0	1
1	0	2	1	1	1	1	1	1	0	0	0	0	1	1	0	0
0	0	0	1	1	1	1	1	1	1	1	0	0	1	1	1	0
0	0	2	1	1	1	1	0	0	0	0	0	0	0	0	1	1
0	0	2	1	1	1	1	0	0	1	1	1	1	1	1	0	0
0	0	3	1	1	1	1	1	0	1	1	1	1	1	0	0	1
0	0	0	1	1	1	1	1	1	1	1	1	1	1	1	0	1
0	0	3	4	1	1	1	0	0	1	1	0	0	1	1	1	1
0	0	1	1	1	1	1	1	1	1	1	1	1	1	1	1	1
0	0	1	1	1	1	1	1	1	1	1	0	0	1	1	1	1
1	0	2	4	1	1	1	0	0	1	1	1	1	1	1	1	1
1	0	2	1	1	1	0	1	0	1	1	1	1	1	1	1	1
1	0	0	0	1	1	1	1	1	1	1	1	1	1	1	1	1
1	0	2	1	1	1	0	1	1	1	1	1	1	1	0	0	1
1	0	2	1	1	1	0	1	1	1	0	0	0	1	0	0	1
1	0	1	1	1	1	0	1	1	1	1	0	0	1	1	0	1
1	0	1	1	1	1	1	1	0	1	1	1	1	1	1	1	1
1	0	1	1	1	1	0	1	1	1	1	1	1	1	1	1	1
1	0	2	1	1	1	0	0	0	0	0	0	0	1	1	0	1
1	1	3	1	1	1	0	0	0	1	1	1	1	1	1	1	0
1	1	3	1	0	1	1	0	1	1	1	1	1	1	1	1	1
0	1	3	1	0	1	0	0	0	1	0	0	0	0	1	0	0
0	1	2	1	1	1	0	1	1	1	1	1	0	0	0	0	1
0	1	2	1	1	1	1	0	0	1	0	0	0	0	0	1	1
0	1	3	1	0	1	1	0	0	1	0	0	0	0	0	1	0
0	1	3	1	1	1	1	0	0	1	0	0	0	0	1	0	0
0	1	2	1	1	1	1	1	1	1	0	0	0	1	1	0	0
0	1	0	0	1	1	0	0	1	1	1	1	1	1	0	0	1
1	1	1	0	0	1	0	1	1	1	1	1	1	1	0	0	1
1	1	2	1	0	1	0	1	1	1	1	1	1	1	1	1	1
1	1	1	1	1	1	0	1	1	1	1	1	1	1	0	0	1
1	1	1	1	0	0	1	1	1	1	1	1	1	1	1	1	1
1	1	2	1	1	1	0	1	1	1	1	1	0	1	1	1	1
1	1	3	1	0	1	0	0	0	1	1	1	1	1	1	1	1
1	1	2	1	0	1	0	0	1	1	1	1	1	1	1	1	1
1	1	1	1	0	1	0	1	1	1	1	1	0	1	0	0	1
0	1	2	1	0	1	1	1	1	1	1	1	1	0	1	1	1
0	1	2	1	0	1	1	1	1	1	0	1	0	1	0	1	1
0	1	2	1	0	1	0	1	1	1	1	1	1	1	0	0	1
0	1	3	1	1	1	1	0	0	1	1	1	1	1	0	0	0
0	1	1	1	0	1	1	0	0	1	0	1	0	1	0	0	1
0	1	1	1	1	1	1	1	1	1	1	1	0	1	0	0	1
0	1	2	1	1	1	1	0	0	0	0	0	0	1	0	0	1
1	1	0	0	1	1	1	0	0	1	1	1	1	1	0	0	1
1	1	1	1	1	1	1	1	1	1	1	1	1	1	1	0	1
1	1	3	1	1	1	1	1	1	1	0	0	0	1	0	1	1
1	1	2	1	0	1	0	0	1	1	1	1	1	1	1	1	1
1	1	3	1	1	1	0	1	1	1	1	1	1	1	1	1	1
1	1	2	1	1	1	1	0	0	1	1	1	0	1	0	0	1
0	1	1	1	1	1	1	0	0	1	0	0	0	0	0	1	1
1	1	3	1	1	1	0	1	1	1	1	1	1	1	1	0	1
1	1	2	1	0	1	0	0	1	1	1	1	1	1	1	0	1
1	1	2	1	0	1	0	1	1	1	1	1	1	1	1	1	1
1	1	3	1	0	1	0	1	1	1	1	1	1	1	1	1	1
1	1	2	1	1	1	1	1	0	1	1	1	1	1	1	1	1
1	1	1	1	1	1	1	0	0	1	0	0	0	0	0	0	0
1	1	2	0	1	1	1	0	1	1	0	1	1	1	1	1	1
1	1	1	1	1	1	1	1	1	1	1	1	1	1	1	1	1
0	1	1	1	0	1	1	1	1	1	0	0	1	1	0	1	1
1	1	2	1	1	1	0	1	1	1	1	1	1	1	1	1	1
1	1	2	1	1	1	1	1	1	1	0	0	0	1	0	0	1
0	1	1	1	0	1	1	1	1	1	1	1	1	1	0	1	1
0	1	1	1	0	1	1	1	0	1	1	1	1	1	1	0	1
0	1	0	0	1	1	0	1	1	1	1	1	1	1	1	1	1
0	1	1	1	0	0	0	0	0	1	1	1	1	1	1	1	0
0	1	2	1	0	1	1	1	1	1	0	0	0	1	0	0	1
0	1	2	1	1	1	0	1	0	0	0	0	0	1	0	0	1
0	1	2	1	1	1	0	0	0	1	1	1	1	1	0	0	1
0	1	1	1	0	1	1	0	0	1	1	1	1	1	1	1	1
0	1	3	1	1	1	1	0	0	1	0	0	0	0	0	1	0
0	1	3	1	1	1	1	0	0	1	0	1	0	1	1	1	1
0	1	0	0	1	1	1	1	1	1	0	0	0	1	1	1	1
0	1	2	1	1	1	0	1	1	1	1	1	1	1	0	0	1
0	1	2	1	1	1	0	1	1	1	1	1	1	1	1	0	1
0	1	2	1	0	1	1	1	1	1	0	1	0	1	1	0	1
1	1	1	1	1	1	1	1	1	1	1	1	1	1	1	0	1
1	1	3	1	0	1	0	0	1	1	1	1	0	1	1	1	1
1	1	2	1	1	1	0	0	1	1	1	1	0	1	1	0	1
1	1	1	1	1	1	1	1	1	1	1	0	1	1	0	0	1
1	1	1	1	0	1	1	0	1	1	0	0	0	1	0	0	1
1	1	1	1	0	1	1	1	0	1	1	1	1	1	1	0	1
1	1	3	1	1	1	1	1	1	1	1	1	1	1	1	1	1
1	1	2	1	0	0	0	1	1	1	1	1	1	0	0	0	1
1	1	2	1	1	1	1	1	1	1	1	1	1	1	1	0	1
1	1	2	1	1	1	0	1	0	1	1	1	0	0	1	0	0
1	1	2	1	0	1	0	0	1	1	1	1	1	1	0	1	1
1	1	0	0	0	1	1	1	1	1	1	1	1	1	1	1	1
1	1	1	1	1	1	0	1	1	1	1	1	1	1	1	1	1
1	1	2	1	0	0	1	1	1	1	1	1	1	0	1	1	0
1	1	3	1	1	1	0	1	0	1	1	1	1	1	1	1	1
1	1	1	1	1	1	1	0	0	1	0	1	1	1	0	0	1
0	1	2	1	1	1	1	0	0	1	0	0	0	1	1	0	1
0	1	2	1	1	1	1	0	0	1	1	0	0	0	0	1	1
0	1	2	1	1	1	1	1	1	1	1	1	1	0	0	0	0
0	1	2	1	1	1	1	1	1	1	0	1	0	0	0	0	0
0	1	2	1	1	1	1	1	1	0	0	0	0	0	1	0	0
0	1	2	1	1	1	1	1	1	0	0	1	0	1	0	0	1
0	1	2	1	1	1	1	0	0	1	0	0	0	1	1	0	1
1	1	0	0	1	1	1	1	1	1	1	1	1	1	1	0	1
1	1	2	1	1	1	1	1	1	1	0	1	0	1	1	0	1
1	1	3	1	1	1	1	0	0	1	0	1	0	0	0	0	0
1	1	2	1	1	1	1	1	0	1	0	1	0	0	0	0	0
1	1	1	1	1	1	1	0	0	1	0	1	0	0	0	1	0
1	1	1	1	0	1	1	0	1	1	0	0	0	0	0	0	0
1	1	3	1	1	1	1	0	0	0	0	0	0	0	0	0	0
1	1	1	1	1	1	1	1	1	1	0	1	0	1	1	0	1
1	1	1	1	0	1	1	1	1	1	1	1	1	1	1	0	1
0	1	2	1	1	1	1	1	0	1	1	1	1	1	1	0	1
0	1	0	0	1	1	1	1	1	1	1	1	1	1	0	0	1
0	1	0	0	1	1	1	1	1	1	1	1	1	1	0	0	1
0	1	2	1	0	1	0	0	0	1	1	1	1	1	1	1	1
0	1	1	0	1	1	1	1	1	1	1	1	1	1	1	1	1
0	1	2	1	0	1	1	0	0	1	1	1	1	1	0	0	1
0	1	1	1	0	1	1	1	1	1	1	1	1	1	1	1	1
1	1	0	1	1	1	0	1	1	1	1	0	1	1	1	1	0
0	1	2	1	0	1	0	1	1	1	1	1	1	1	0	0	1
0	1	2	1	1	1	1	1	1	1	1	1	1	1	1	0	0
0	1	3	1	0	1	0	1	1	1	1	1	1	1	1	1	1
0	1	2	1	1	1	1	0	1	1	0	1	0	0	0	0	1
[truncated: 6,186 more rows]
